# Supplementary material for: Fire blight QTL analysis in a multi-family apple population identifies a reduced-susceptibility allele in ‘Honeycrisp’
Source: Hortic Res. 2021 Feb 1;8:28. doi: 10.1038/s41438-021-00466-6 (PMC7847996; doi:10.1038/s41438-021-00466-6)
Supplement: Supplementary file 7 — Combined Tables S1 - S13 [file 41438_2021_466_MOESM7_ESM.xlsx]

## Sheet: File description
Citation	Kostick, S.A. Teh, S. Norelli, J.L. Vanderzande, S. Peace, C. & Evans, K.M. Fire blight QTL analysis in a multi-family apple population identifies a reduced-susceptibility allele in 'Honeycrisp'. Hortic. Res. (2020)
Tab	Description
Table S1	Summary of QTL analyses for resistance/susceptibility to fire blight in a pedigree-connected apple reference germplasm set representing 27 important breeding parents. Results are presented for both replicate runs.
Table S2	Functional annotation of genes in the Chromosome 6, 7, and 15 QTL intervals. Genes putatively associated with responses to disease are indicated.
Table S3	QTL genotypes estimated in each of two replicate runs for important breeding parents (IBPs) at three detected fire blight response QTLs for each of two years (using adjusted shoot length blighted best linear unbiased predictions, (SLB BLUPs). QTL genotypes are recorded as the number of Q alleles present (0 [qq], 1 [Qq], 2 [QQ], inc [inconclusive]) where Q and q are associated with high and low ad…
Table S4	SNPs used for haplotype analysis in this study: names (8K array index, NCBI dbSNP accession no., and full name), physical positions (chromosome and GDDH3 whole genome sequence coordinates), and genetic position (cM coordinates and haploblock).
Table S5	Haplotype identities assigned via identity with ancestor sources (if known/deduced) and summary information for each SNP haplotype at the Chromosome 6 QTL for fire blight response for all important breeding parents (IBPs) represented in this study. Physical and genetic positions for each SNP are in Table S4.
Table S6	Summary of diplotypes (pairs of haplotypes) effects for Chromosome 6 QTL for fire blight response.
Table S7	Haplotype identities assigned via identity with ancestor sources (if known/deduced) and summary information for each SNP haplotype at the Chromosome 7 QTL for fire blight response for all important breeding parents (IBPs) represented in this study. Physical and genetic positions for each SNP are in Table S4.
Table S8	Summary of diplotype (pairs of haplotypes) effects for Chromosome 7 QTL for fire blight response.
Table S9	Haplotype identities assigned by identity with ancestor sources (if known/deduced) and summary information for each SNP haplotype at the Chromosome 15 QTL for fire blight response for all important breeding parents (IBPs) represented in this study. Physical and genetic positions for each SNP are in Table S4.
Table S10	Summary of diplotype (pairs of haplotypes) effects for Chromosome 15 QTL for fire blight response.
Table S11	Summary of combined effects for joint diplotype effects (all observed haplotype combinations) for the three detected QTLs (Chromosomes 6, 7, and 15) for fire blight response. QTL haplotypes without significant presence/absence effects in 2016 and/or 2017 were pooled.
Table S12	Phenotypic and genotypic data for 314 offspring of 32 F1 full-sib families used in the QTL analyses . Haploblock, NCBI dbSNP accession number, and SNP index number are shown for SNP data (rows 3-5). SNP-allele haplotypes from Pedihaplotyper are shown for labeled haplotypes at each QTL. Haplotype names denoted in blue text were deduced. Number of reduced-susceptibility haplotypes at each QTL and a…
Table S13	FlexQTLTM software parameter settings and their justifications.

## Sheet: Table S1
Table S1. Summary of QTL analyses for resistance/susceptibility to fire blight in a pedigree-connected apple reference germplasm set representing 27 important breeding parents. Results are presented for both replicate runs.
Chr.1	Year2	Run3	BF(1 vs 0)4	BF(2 vs 1)5	QTL interval (cM)6	Mode (cM)7	Physical position (Mbp)8	PVE (%)9
6	2016	1	9.7	0.8	48 - 58	54	31.22 - 36.72	13
		2	11.5	0.7	48 - 58	53	31.22 - 36.72	15
	2017	1	4.5	-0.1	40 - 56	49	27.32 - 35.97	9
		2	4.8	-0.2	42 - 56	49	28.24 - 35.97	9
7	2016	1	5.5	2.1	22 - 32	24	9.11 - 20.90	8
		2	7.2	2.1	22 - 32	24	9.11 - 20.90	10
	2017	1	4.2	0.6	22 - 32	31	9.11 - 20.90	11
		2	4	0.3	22 - 32	28	9.11 - 20.90	9
8	2016	1	6.5	1	40 - 64	50	21.97 - 30.88	-
		2	5.4	0.9	40 - 64	52	21.97 - 30.88	-
	2017	1	12.3	2.5	22 - 44	34	9.42 - 23.89	-
		2	15.4	3	22 - 40	27	9.42 - 21.97	-
15	2016	1	5.5	1.1	66 - 76	68	19.23 - 30.29	8
		2	3.8	0.5	56 - 76	68	19.23 - 30.29	6
	2017	1	4.8	0.5	60 - 86	64	20.63 - 43.24	7
		2	5.7	0.7	58 - 82	72	20.09 - 37.66	7
16	2016	1	6.7	1	0 - 12	7	0.02 - 5.14	-
		2	5.2	1.7	0 - 12	9	0.02 - 5.14	-
	2017	1	-0.6	-1.1	-	-	-	-
		2	-0.5	-0.7	-	-	-	-
1 Chromosome 2 Within a year, adjusted shoot length blighted best linear unbiased predictions (SLB BLUPs) were used as phenotypic values in QTL analyses 3 Within year, replicate run of FlexQTLTM software. Each replicate run used a different random seed number. 4 Chromosome-wise Bayes factor (2lnBF10) for a 1 QTL vs 0 QTL model with BF > 2, 5, and 10 provide positive, strong, or decisive evidence,…

## Sheet: Table S2
Table S2. Functional annotation of genes in the Chromosome 6, 7, and 15 QTL intervals. Genes putatively associated with responses to disease are indicated.
QTL interval	Feature	Start position (bp)	End position (bp)	Functional annotation	Potentially associated with disease response
6	MD06G1171600	31197099	31198862	Transducin/WD40 repeat-like superfamily protein
6	MD06G1171700	31218154	31225360	KNOTTED1-like homeobox gene 6
6	MD06G1171800	31230587	31230970	Leucine-rich repeat protein kinase family protein	yes
6	MD06G1171900	31232235	31233136	Protein phosphatase 2A, regulatory subunit PR55
6	MD06G1172000	31240991	31244492	tryptophan biosynthesis 1
6	MD06G1172200	31248532	31250381	Mitochondrial import inner membrane translocase subunit Tim17/Tim22/Tim23 family protein
6	MD06G1172500	31263658	31268996	Phox (PX) domain-containing protein
6	MD06G1172700	31276669	31279571	SKP1/ASK-interacting protein 16
6	MD06G1172800	31285711	31289759	Glucose-6-phosphate/phosphate translocator-related
6	MD06G1172900	31290745	31292760	myb domain protein 98
6	MD06G1173000	31293966	31296668	SGNH hydrolase-type esterase superfamily protein
6	MD06G1173100	31297807	31303270	HCO3 -transporter family
6	MD06G1173200	31313571	31315743	SufE/NifU family protein
6	MD06G1173300	31318282	31326447	pantothenate kinase 2
6	MD06G1173400	31327323	31331693	ataxia-telangiectasia mutated
6	MD06G1173500	31332066	31333682	Ribosomal protein L12/ ATP-dependent Clp protease adaptor protein ClpS family protein
6	MD06G1173600	31334478	31336919	Dof-type zinc finger DNA-binding family protein
6	MD06G1173700	31350632	31391023	ataxia-telangiectasia mutated
6	MD06G1173800	31393747	31396730	similar to RCD one 5
6	MD06G1174000	31419653	31424357	1-deoxy-D-xylulose 5-phosphate reductoisomerase
6	MD06G1174100	31427398	31432269	peroxin 14
6	MD06G1174200	31441554	31443721	myb domain protein 66
6	MD06G1174300	31448938	31451709	PNAS-3 related
6	MD06G1174400	31451830	31455454	Tetratricopeptide repeat (TPR)-like superfamily protein
6	MD06G1174500	31457380	31462258	PNAS-3 related
6	MD06G1174600	31463283	31466007	Pentatricopeptide repeat (PPR) superfamily protein
6	MD06G1174800	31468714	31471439	Tetratricopeptide repeat (TPR)-like superfamily protein
6	MD06G1175000	31475462	31476155	prenylated RAB acceptor 1.H	yes
6	MD06G1175200	31483806	31488019	Protein kinase superfamily protein	yes
6	MD06G1175600	31512524	31515994	SUGAR-INSENSITIVE 3
6	MD06G1175700	31516793	31518707	Phosphoglycerate mutase family protein
6	MD06G1175800	31527995	31530198	polygalacturonase 2
6	MD06G1175900	31558655	31564954	Protein kinase superfamily protein	yes
6	MD06G1176000	31577354	31577988	Transmembrane Fragile-X-F-associated protein
6	MD06G1176100	31578237	31580116	Transmembrane Fragile-X-F-associated protein
6	MD06G1176300	31602918	31603360	basic helix-loop-helix (bHLH) DNA-binding superfamily protein
6	MD06G1176400	31617518	31619597	polygalacturonase 2
6	MD06G1176600	31658024	31659217	basic helix-loop-helix (bHLH) DNA-binding superfamily protein
6	MD06G1176700	31675095	31679483	Protein kinase superfamily protein	yes
6	MD06G1176800	31681969	31683911	Nodulin MtN3 family protein
6	MD06G1176900	31688722	31689261	RING/U-box superfamily protein	yes
6	MD06G1177000	31690082	31691363	DSS1 homolog on chromosome V
6	MD06G1177100	31692100	31694163	ARM repeat superfamily protein
6	MD06G1177200	31697089	31700615	aldehyde dehydrogenase 2B4
6	MD06G1177300	31706144	31710131	cyclic nucleotide-gated channel 16	yes
6	MD06G1177400	31722695	31724235	spermidine synthase 3
6	MD06G1177500	31725776	31729337	spermidine synthase 1
6	MD06G1177700	31806756	31808872	Leucine-rich repeat protein kinase family protein	yes
6	MD06G1177800	31810361	31819013	ubiquitin-conjugating enzyme 5
6	MD06G1177900	31819722	31822029	hypoxia-responsive family protein / zinc finger (C3HC4-type RING finger) family protein
6	MD06G1178000	31824266	31827756	nodulin MtN21 /EamA-like transporter family protein
6	MD06G1178100	31827918	31830796	DegP protease 9
6	MD06G1178200	31830798	31832481	DegP protease 9
6	MD06G1178300	31837760	31840749	RAC-like 1
6	MD06G1178400	31840751	31848340	BAH domain
6	MD06G1178500	31851219	31853516	ribosomal protein L29 family protein
6	MD06G1178600	31864355	31869603	Xanthine/uracil permease family protein
6	MD06G1178800	31881696	31884069	GATA type zinc finger transcription factor family protein
6	MD06G1179000	31898700	31900849	Glycosyl hydrolase family 47 protein
6	MD06G1179200	31911273	31913472	Glycosyl hydrolase family 47 protein
6	MD06G1179500	31922317	31922585	Glycosyl hydrolase family 47 protein
6	MD06G1179600	31922587	31923194	Alpha-mannosidase
6	MD06G1179700	31923208	31924423	Glycosyl hydrolase family 47 protein
6	MD06G1179800	31924425	31938765	ubiquitin conjugating enzyme 9
6	MD06G1180000	31949545	31952065	Putative thiol-disulphide oxidoreductase DCC
6	MD06G1180300	31988523	31992360	Putative thiol-disulphide oxidoreductase DCC
6	MD06G1180400	31993310	31998987	Calmodulin binding protein-like	yes
6	MD06G1180500	32013448	32014425	Peroxidase superfamily protein	yes
6	MD06G1180700	32016607	32017584	Peroxidase superfamily protein	yes
6	MD06G1180800	32018949	32020990	DNA glycosylase superfamily protein
6	MD06G1180900	32033701	32035290	plant U-box 38
6	MD06G1181000	32049818	32051544	S-adenosyl-L-methionine-dependent methyltransferases superfamily protein
6	MD06G1181200	32053719	32054918	Transducin/WD40 repeat-like superfamily protein
6	MD06G1181400	32064030	32067639	aldehyde dehydrogenase 1A8
6	MD06G1181500	32069104	32074186	aldehyde dehydrogenase 1A8
6	MD06G1181600	32076123	32079589	ADP-glucose pyrophosphorylase family protein
6	MD06G1181700	32079741	32082884	DP-E2F-like 1
6	MD06G1181800	32085909	32087372	Pentatricopeptide repeat (PPR) superfamily protein
6	MD06G1181900	32089254	32091907	XS domain-containing protein / XS zinc finger domain-containing protein-related	yes
6	MD06G1182000	32093398	32096577	anaphase-promoting complex subunit 8
6	MD06G1182100	32096592	32098071	B12D protein
6	MD06G1182400	32108441	32110866	response regulator 5
6	MD06G1182500	32118853	32119714	formin 8
6	MD06G1182600	32127709	32130432	alpha/beta-Hydrolases superfamily protein
6	MD06G1182700	32132200	32132580	alpha/beta-Hydrolases superfamily protein
6	MD06G1182800	32134443	32136908	alpha/beta-Hydrolases superfamily protein
6	MD06G1182900	32138329	32140103	RING/U-box superfamily protein	yes
6	MD06G1183000	32152345	32155387	ARM repeat superfamily protein
6	MD06G1183200	32160322	32164252	plastid transcriptionally active 2
6	MD06G1183300	32173950	32176088	Homeodomain-like superfamily protein
6	MD06G1183400	32178043	32180916	serine/threonine protein kinase 2
6	MD06G1183500	32182113	32193149	ARM repeat superfamily protein
6	MD06G1183600	32194068	32198143	Pre-mRNA cleavage complex II protein family
6	MD06G1183800	32220590	32223741	protein phosphatase 2A-2
6	MD06G1184000	32229555	32232327	5-formyltetrahydrofolate cycloligase
6	MD06G1184100	32233437	32240544	ARM repeat superfamily protein
6	MD06G1184200	32241189	32243656	structural molecules
6	MD06G1184300	32256975	32259596	Coatomer
6	MD06G1184400	32259629	32262840	basic helix-loop-helix (bHLH) DNA-binding superfamily protein
6	MD06G1184500	32267220	32268555	Dynein light chain type 1 family protein
6	MD06G1184700	32272952	32274425	Duplicated homeodomain-like superfamily protein
6	MD06G1184800	32288984	32292815	Galactosyltransferase family protein
6	MD06G1184900	32294215	32297248	Cyclin-like family protein
6	MD06G1185000	32301085	32303299	AAA-ATPase ASD, mitochondrial OS
6	MD06G1185100	32305071	32311321	DDT domain superfamily
6	MD06G1185200	32312645	32316327	catalytics
6	MD06G1185300	32320965	32325842	proline-rich family protein
6	MD06G1185400	32327995	32330750	Nodulin-like / Major Facilitator Superfamily protein
6	MD06G1185500	32332956	32336013	Nodulin-like / Major Facilitator Superfamily protein
6	MD06G1185600	32346374	32349837	Nodulin-like / Major Facilitator Superfamily protein
6	MD06G1185700	32354553	32355997	LOB domain-containing protein 27
6	MD06G1185800	32356486	32370473	Ubiquitin carboxyl-terminal hydrolase-related protein
6	MD06G1185900	32372121	32376291	Pentatricopeptide repeat (PPR) superfamily protein
6	MD06G1186000	32383347	32387278	calcium-dependent protein kinase 1	yes
6	MD06G1186100	32397585	32400106	DNAJ heat shock family protein	yes
6	MD06G1186400	32420136	32426337	H(+)-ATPase 11
6	MD06G1186500	32427308	32429277	Major facilitator superfamily protein
6	MD06G1186600	32429279	32430746	Major facilitator superfamily protein
6	MD06G1186700	32431194	32431469	Major facilitator superfamily protein
6	MD06G1186800	32435102	32437373	Major facilitator superfamily protein
6	MD06G1186900	32441072	32442687	autoinhibited Ca(2+)-ATPase 9
6	MD06G1187100	32448499	32453825	ent-kaurenoic acid hydroxylase 2
6	MD06G1187200	32459785	32461803	cytochrome P45	yes
6	MD06G1187300	32471179	32475885	Leucine-rich repeat protein kinase family protein	yes
6	MD06G1187400	32483363	32484172	NAD(P)-binding Rossmann-fold superfamily protein
6	MD06G1187500	32488864	32501795	Integral membrane HPP family protein
6	MD06G1187600	32506436	32508772	homeobox 1
6	MD06G1188200	32531950	32535865	SPFH/Band 7/PHB domain-containing membrane-associated protein family	yes
6	MD06G1188300	32536166	32536836	voltage dependent anion channel 1	yes
6	MD06G1188400	32545972	32549208	C2 calcium/lipid-binding plant phosphoribosyltransferase family protein
6	MD06G1188500	32557693	32558803	HSP2-like chaperones superfamily protein
6	MD06G1188600	32573980	32575961	Pectate lyase family protein
6	MD06G1188700	32575998	32580440	isochorismate synthase 2	yes
6	MD06G1188800	32581420	32588266	P-loop containing nucleoside triphosphate hydrolases superfamily protein
6	MD06G1188900	32589693	32593883	tRNAse Z1
6	MD06G1189000	32594449	32599537	aldehyde dehydrogenase 12A1
6	MD06G1189100	32608598	32612425	WRKY DNA-binding protein 72	yes
6	MD06G1189200	32616538	32618838	ubiquiting-conjugating enzyme 2
6	MD06G1189500	32626887	32630971	IQ-domain 31
6	MD06G1189700	32634976	32640509	ABC2 homolog 7
6	MD06G1189800	32640512	32641114	ABC transporter A family member 12	yes
6	MD06G1189900	32641227	32641523	Galactose mutarotase-like superfamily protein
6	MD06G1190000	32642239	32642829	RING/U-box superfamily protein	yes
6	MD06G1190100	32645498	32648326	Calcineurin-like metallo-phosphoesterase superfamily protein
6	MD06G1190200	32652286	32653606	BANQUO 3
6	MD06G1190600	32693378	32697765	RINT-1 / TIP-1 family
6	MD06G1190900	32722126	32722775	basic helix-loop-helix (bHLH) DNA-binding family protein
6	MD06G1191000	32724968	32725681	pectinesterase family protein
6	MD06G1191100	32726793	32728144	Ribosomal protein S4
6	MD06G1191300	32728375	32728599	Ribosomal protein S4
6	MD06G1191400	32729894	32733621	end binding protein 1B
6	MD06G1191500	32733816	32735456	HVA22 homologue A
6	MD06G1191600	32738700	32741481	basic helix-loop-helix (bHLH) DNA-binding superfamily protein
6	MD06G1191800	32752924	32754201	TEOSINTE BRANCHED	yes
6	MD06G1191900	32765316	32769411	NAP1-related protein 2
6	MD06G1192000	32770335	32771188	glutathione S-transferase TAU 1
6	MD06G1192100	32776486	32777498	glutathione S-transferase tau 9
6	MD06G1192200	32781968	32782855	phytochrome kinase substrate-related
6	MD06G1192300	32783362	32787099	S-adenosyl-L-methionine-dependent methyltransferases superfamily protein
6	MD06G1192400	32788694	32791033	transcription regulators
6	MD06G1192500	32795393	32799247	Pentatricopeptide repeat (PPR) superfamily protein
6	MD06G1192600	32799601	32802641	pentatricopeptide (PPR) repeat-containing protein
6	MD06G1192800	32804652	32808317	alpha/beta-Hydrolases superfamily protein
6	MD06G1192900	32831447	32834228	myb domain protein 94
6	MD06G1193200	32853856	32854152	mini zinc finger 2
6	MD06G1193300	32863055	32866156	Exostosin family protein
6	MD06G1193400	32868513	32872682	RING/FYVE/PHD zinc finger superfamily protein
6	MD06G1193600	32879681	32881256	RWP-RK domain-containing protein
6	MD06G1193700	32881934	32883733	Pentatricopeptide repeat (PPR) superfamily protein
6	MD06G1193800	32884047	32886067	malate dehydrogenase
6	MD06G1193900	32887251	32889286	Pyridine nucleotide-disulphide oxidoreductase family protein
6	MD06G1194000	32892889	32894585	GDSL-like Lipase/Acylhydrolase superfamily protein
6	MD06G1194100	32895163	32897161	OBF binding protein 1
6	MD06G1194500	32917350	32920033	cycling DOF factor 3
6	MD06G1194600	32929571	32932081	HNH endonuclease
6	MD06G1194700	32934279	32934914	Calcium-binding EF-hand family protein	yes
6	MD06G1194800	32944440	32946628	Biotin/lipoate A/B protein ligase family
6	MD06G1194900	32947706	32950766	AGAMOUS-like 65
6	MD06G1195000	32950773	32952478	light-harvesting chlorophyll-protein complex I subunit A4
6	MD06G1195100	32954957	32956373	expansin A1
6	MD06G1195500	32972249	32974122	atypical CYS HIS rich thioredoxin 5
6	MD06G1195600	32979024	32980884	NDH dependent flow 6
6	MD06G1195900	32983205	32984572	Tetratricopeptide repeat (TPR)-like superfamily protein
6	MD06G1196000	32997723	32997875	NAD(P)-binding Rossmann-fold superfamily protein
6	MD06G1196100	33005854	33007989	NAC domain containing protein 1
6	MD06G1196400	33054703	33056659	myb domain protein 16
6	MD06G1196500	33099174	33100583	myb domain protein 16
6	MD06G1196700	33105519	33112159	DNAJ heat shock N-terminal domain-containing protein	yes
6	MD06G1196800	33113273	33116625	D-ribulose-5-phosphate-3-epimerase
6	MD06G1196900	33117482	33120005	NEP-interacting protein 2
6	MD06G1197000	33120508	33121314	Tetratricopeptide repeat (TPR)-like superfamily protein
6	MD06G1197100	33122458	33124101	Tetratricopeptide repeat (TPR)-like superfamily protein
6	MD06G1197200	33124982	33127964	Polynucleotidyl transferase	yes
6	MD06G1197300	33132835	33136528	CCT motif -containing response regulator protein
6	MD06G1197400	33137465	33139426	Vesicle transport v-SNARE family protein
6	MD06G1197500	33139781	33141171	Pentatricopeptide repeat (PPR) superfamily protein
6	MD06G1197600	33143762	33145199	xyloglucan xylosyltransferase 5
6	MD06G1197800	33154855	33160783	zinc finger (C3HC4-type RING finger) family protein
6	MD06G1198000	33182402	33191906	actin binding
6	MD06G1198100	33197444	33202009	Protein kinase superfamily protein	yes
6	MD06G1198200	33212128	33215121	HNH endonuclease domain-containing protein
6	MD06G1198600	33258211	33261678	Leucine-rich repeat protein kinase family protein	yes
6	MD06G1198800	33271805	33274875	P-loop containing nucleoside triphosphate hydrolases superfamily protein
6	MD06G1199100	33294285	33297004	Flavin-binding monooxygenase family protein	yes
6	MD06G1199300	33303074	33308103	Plant calmodulin-binding protein-related	yes
6	MD06G1199400	33308877	33311896	basic helix-loop-helix (bHLH) DNA-binding superfamily protein
6	MD06G1199500	33314531	33316168	Remorin family protein
6	MD06G1199600	33318282	33322258	glucuronidase 2
6	MD06G1199700	33322952	33325970	soluble N-ethylmaleimide-sensitive factor adaptor protein 33
6	MD06G1199800	33339758	33341272	C2H2-like zinc finger protein
6	MD06G1200000	33349706	33353529	Leucine-rich repeat (LRR) family protein	yes
6	MD06G1200100	33355467	33365634	RNA helicase family protein
6	MD06G1200200	33366151	33368470	UDP-glucose 6-dehydrogenase family protein
6	MD06G1200300	33379110	33384005	diacylglycerol kinase1	yes
6	MD06G1200400	33384983	33386984	Ribosomal protein S19e family protein
6	MD06G1200500	33392732	33394934	UDP-Glycosyltransferase superfamily protein
6	MD06G1200700	33400197	33408501	dentin sialophosphoprotein-related
6	MD06G1200900	33413156	33414924	leo1-like family protein
6	MD06G1201000	33414926	33416429	leo1-like family protein
6	MD06G1201100	33416431	33417478	leo1-like family protein
6	MD06G1201200	33427761	33430651	heat shock protein 11
6	MD06G1201400	33460095	33465510	leo1-like family protein
6	MD06G1201600	33480057	33484274	heat shock protein 11
6	MD06G1201700	33501191	33504591	Cytochrome P45 superfamily protein	yes
6	MD06G1201900	33508489	33525535	U5 small nuclear ribonucleoprotein helicase
6	MD06G1202000	33527299	33531575	plasmodesmata callose-binding protein 3
6	MD06G1202100	33539336	33541899	RING/FYVE/PHD zinc finger superfamily protein
6	MD06G1202200	33544265	33550767	Polynucleotidyl transferase	yes
6	MD06G1202300	33552172	33561400	histone deacetylase 5
6	MD06G1202400	33562445	33565319	DNAJ heat shock N-terminal domain-containing protein	yes
6	MD06G1202500	33565968	33577106	3-phosphoserine phosphatase
6	MD06G1202600	33580001	33584418	gamma subunit of Mt ATP synthase
6	MD06G1202700	33587486	33592104	serine/threonine phosphatase 7
6	MD06G1202800	33594430	33598257	Mitochondrial substrate carrier family protein
6	MD06G1203100	33750404	33755938	Haloacid dehalogenase-like hydrolase (HAD) superfamily protein
6	MD06G1203200	33757293	33759122	SPIRAL1-like1
6	MD06G1203300	33759429	33764705	Galactose oxidase/kelch repeat superfamily protein
6	MD06G1203400	33802344	33805578	cytochrome P45	yes
6	MD06G1203500	33811841	33813359	Pentatricopeptide repeat (PPR) superfamily protein
6	MD06G1203600	33813732	33818396	Transducin/WD4 repeat-like superfamily protein
6	MD06G1203700	33823177	33826355	COBRA-like extracellular glycosyl-phosphatidyl inositol-anchored protein family
6	MD06G1203800	33826369	33828622	COBRA-like extracellular glycosyl-phosphatidyl inositol-anchored protein family
6	MD06G1203900	33853359	33855820	reversibly glycosylated polypeptide 3
6	MD06G1204000	33858806	33862524	Squamosa promoter-binding protein-like (SBP domain) transcription factor family protein
6	MD06G1204100	33879024	33884251	K-box region and MADS-box transcription factor family protein
6	MD06G1204300	33919414	33924780	K-box region and MADS-box transcription factor family protein
6	MD06G1204400	34006445	34010586	K-box region and MADS-box transcription factor family protein
6	MD06G1204700	34015149	34016920	Adenine nucleotide alpha hydrolases-like superfamily protein
6	MD06G1204800	34017776	34019651	endoplasmic reticulum-adenine nucleotide transporter 1
6	MD06G1204900	34023228	34028225	galacturonosyltransferase 11
6	MD06G1205000	34028776	34029018	P-loop containing nucleoside triphosphate hydrolases superfamily protein
6	MD06G1205100	34037338	34038387	sulfotransferase 17
6	MD06G1205200	34038963	34039539	sulfotransferase 2B
6	MD06G1205300	34039778	34042221	N-terminal nucleophile aminohydrolases (Ntn hydrolases) superfamily protein
6	MD06G1205500	34042951	34045853	N-terminal nucleophile aminohydrolases (Ntn hydrolases) superfamily protein
6	MD06G1205700	34048455	34051435	movement protein binding protein 2C
6	MD06G1205800	34053797	34057811	18S pre-ribosomal assembly protein gar2-related
6	MD06G1205900	34063347	34064321	OBF binding protein 4
6	MD06G1206100	34085526	34089690	O-fucosyltransferase family protein
6	MD06G1206200	34093149	34099183	basic helix-loop-helix (bHLH) DNA-binding superfamily protein
6	MD06G1206300	34111471	34114727	RING/U-box protein	yes
6	MD06G1206400	34122205	34123716	UDP-glucosyl transferase 89B1
6	MD06G1206600	34147437	34152307	transducin family protein / WD-4 repeat family protein
6	MD06G1206700	34153260	34154988	RING/U-box superfamily protein	yes
6	MD06G1206800	34157702	34158166	basic leucine-zipper 7
6	MD06G1207000	34164129	34167059	Pentatricopeptide repeat (PPR) superfamily protein
6	MD06G1207100	34168163	34172955	signal peptide peptidase
6	MD06G1207300	34182024	34184706	LAG1 longevity assurance homolog 3	yes
6	MD06G1207400	34184794	34188267	serine/threonine protein kinase 3
6	MD06G1207500	34189669	34193806	porphyromonas-type peptidyl-arginine deiminase family protein
6	MD06G1207600	34199904	34203094	Phosphoribulokinase / Uridine kinase family
6	MD06G1207800	34205374	34210325	Phosphoribulokinase / Uridine kinase family
6	MD06G1207900	34210520	34212226	Ribosomal protein L7Ae/L3e/S12e/Gadd45 family protein
6	MD06G1208000	34212448	34217623	tRNA synthetase beta subunit family protein
6	MD06G1208100	34217918	34219997	minichromosome instability 12 (mis12)-like
6	MD06G1208300	34223843	34226476	enolase 1
6	MD06G1208400	34227715	34229414	tetraspanin11
6	MD06G1208600	34233385	34235830	calcium sensing receptor	yes
6	MD06G1208700	34240115	34240783	related to AP2 11
6	MD06G1209000	34255417	34255899	EF hand calcium-binding protein family	yes
6	MD06G1209100	34256443	34262258	ATPase E1-E2 type family protein / haloacid dehalogenase-like hydrolase family protein
6	MD06G1209200	34264492	34272181	SWAP (Suppressor-of-White-APricot)/surp domain-containing protein
6	MD06G1209300	34273320	34276783	nuclear factor Y
6	MD06G1209500	34284006	34288233	P-loop containing nucleoside triphosphate hydrolases superfamily protein
6	MD06G1209600	34289136	34289920	early nodulin-like protein 6
6	MD06G1209700	34290678	34294530	C3HC zinc finger-like
6	MD06G1209800	34294602	34296855	Nucleic acid-binding
6	MD06G1209900	34300089	34303431	Adenine nucleotide alpha hydrolases-like superfamily protein
6	MD06G1210000	34304742	34307722	BED zinc finger
6	MD06G1210100	34308353	34312328	NagB/RpiA/CoA transferase-like superfamily protein
6	MD06G1210200	34313448	34315814	Hydroxyproline-rich glycoprotein family protein
6	MD06G1210400	34328282	34328914	Oleosin family protein
6	MD06G1210600	34340307	34340672	CLAVATA3/ESR-RELATED 13
6	MD06G1210700	34343071	34348334	Transcription factor TFIIE
6	MD06G1210800	34349335	34351380	TBP-associated factor 2
6	MD06G1211000	34351552	34361655	TBP-associated factor 2
6	MD06G1211100	34380518	34383361	TCP family transcription factor	yes
6	MD06G1211200	34388954	34394363	MUTS homolog 2
6	MD06G1211300	34395582	34402257	Transmembrane Fragile-X-F-associated protein
6	MD06G1211400	34408574	34412775	NAD(P)-binding Rossmann-fold superfamily protein
6	MD06G1211700	34442115	34443666	Duplicated homeodomain-like superfamily protein
6	MD06G1211800	34443691	34449271	histone deacetylase 15
6	MD06G1212200	34469120	34473196	alpha/beta-Hydrolases superfamily protein
6	MD06G1212300	34475635	34479853	DNAse I-like superfamily protein
6	MD06G1212400	34482873	34484423	cytochrome P45	yes
6	MD06G1212500	34520919	34523149	Peptidyl-tRNA hydrolase family protein
6	MD06G1212800	34545223	34546170	PLAC8 family protein
6	MD06G1212900	34553846	34555815	PLAC8 family protein
6	MD06G1213000	34556648	34558321	PLAC8 family protein
6	MD06G1213100	34558869	34573473	stomatal cytokinesis defective / SCD1 protein (SCD1)
6	MD06G1213300	34590428	34596372	cytochrome P45	yes
6	MD06G1213500	34628042	34631913	cytochrome P45	yes
6	MD06G1213700	34640746	34640973	cytochrome P45	yes
6	MD06G1213800	34642020	34645810	ferulic acid 5-hydroxylase 1
6	MD06G1213900	34664170	34664484	cytochrome P45	yes
6	MD06G1214000	34664534	34669292	cytochrome P45	yes
6	MD06G1214100	34670999	34672209	stomatal cytokinesis defective / SCD1 protein (SCD1)
6	MD06G1214300	34691301	34692736	periodic tryptophan protein 2
6	MD06G1214400	34714412	34719017	cytochrome P45	yes
6	MD06G1214500	34721766	34722089	cytochrome P45	yes
6	MD06G1214600	34722618	34728291	Coatomer
6	MD06G1214700	34730048	34734593	protein phosphatase 2A subunit A2	yes
6	MD06G1214800	34735129	34738991	aluminum-activated malate transporter 9
6	MD06G1214900	34743045	34743673	Copper transport protein family
6	MD06G1215100	34746280	34746881	Bifunctional inhibitor/lipid-transfer protein/seed storage 2S albumin superfamily protein	yes
6	MD06G1215400	34779221	34780276	Transducin/WD4 repeat-like superfamily protein
6	MD06G1215500	34792884	34795066	Integrase-type DNA-binding superfamily protein
6	MD06G1215600	34795663	34800285	DNAse I-like superfamily protein
6	MD06G1215700	34801598	34804224	lysm domain GPI-anchored protein 1 precursor	yes
6	MD06G1215800	34812277	34813997	B-box type zinc finger protein with CCT domain
6	MD06G1215900	34825839	34827899	Complex I subunit NDUFS6
6	MD06G1216000	34830890	34835557	P-loop containing nucleoside triphosphate hydrolases superfamily protein
6	MD06G1216100	34835626	34836416	P-loop nucleoside triphosphate hydrolases superfamily protein with CH (Calponin Homology) domain
6	MD06G1216500	34880837	34883456	NAC domain containing protein 58
6	MD06G1216600	34886303	34890943	CRS1 / YhbY (CRM) domain-containing protein
6	MD06G1216700	34891711	34896964	C2 domain-containing protein
6	MD06G1216800	34908520	34908867	Calcium-binding EF-hand family protein	yes
6	MD06G1217100	34934551	34935835	BR enhanced expression 3
6	MD06G1217200	34954167	34956025	myb domain protein 116
6	MD06G1217300	34960373	34962515	Ribosomal protein S7e family protein
6	MD06G1217600	34970128	34972376	cysteine-rich RLK (RECEPTOR-like protein kinase) 1	yes
6	MD06G1217700	34975347	34980613	associated molecule with the SH3 domain of STAM 1
6	MD06G1217900	34990510	34998136	zinc finger protein-related
6	MD06G1218000	35005590	35005784	calmodulin-like domain protein kinase 9	yes
6	MD06G1218100	35016952	35019834	delta-adaptin
6	MD06G1218200	35036000	35038566	RING/FYVE/PHD zinc finger superfamily protein
6	MD06G1218300	35111149	35115887	Protein kinase superfamily protein	yes
6	MD06G1218400	35128074	35129616	Calmodulin binding protein-like	yes
6	MD06G1218500	35137062	35137979	Protein kinase superfamily protein	yes
6	MD06G1218600	35148578	35150349	receptor serine/threonine kinase	yes
6	MD06G1218800	35156202	35158132	Protein kinase family protein	yes
6	MD06G1218900	35158479	35161283	Protein kinase superfamily protein	yes
6	MD06G1219100	35163973	35166635	Protein kinase superfamily protein	yes
6	MD06G1219200	35169545	35170327	Protein kinase superfamily protein	yes
6	MD06G1219300	35181476	35182124	glycosyl hydrolase 9A1
6	MD06G1219700	35197538	35202426	ATP binding microtubule motor family protein
6	MD06G1219800	35204313	35204609	Bifunctional inhibitor/lipid-transfer protein/seed storage 2S albumin superfamily protein	yes
6	MD06G1220000	35212309	35214840	cytochrome P45	yes
6	MD06G1220200	35218151	35219491	Reticulon family protein
6	MD06G1220500	35234109	35236754	Ribosomal protein S24/S35
6	MD06G1220600	35237139	35238389	Ribosomal protein S24/S35
6	MD06G1220700	35253933	35256802	RING/U-box superfamily protein	yes
6	MD06G1220900	35263163	35266149	UDP-Glycosyltransferase superfamily protein
6	MD06G1221000	35275395	35276147	Peptidase S24/S26A/S26B/S26C family protein
6	MD06G1221100	35276935	35277282	Tetratricopeptide repeat (TPR)-like superfamily protein
6	MD06G1221200	35282183	35285063	Octicosapeptide/Phox/Bem1p family protein
6	MD06G1221300	35288014	35290226	lipid phosphate phosphatase 2
6	MD06G1221400	35296681	35300732	RAB geranylgeranyl transferase beta subunit 1
6	MD06G1221500	35311241	35311561	Nucleotide-diphospho-sugar transferases superfamily protein
6	MD06G1221700	35328116	35328340	purple acid phosphatase 1
6	MD06G1221800	35336426	35351830	purple acid phosphatase 1
6	MD06G1222200	35379827	35385248	poly(A) polymerase 1
6	MD06G1222300	35387113	35390132	Protein phosphatase 2C family protein
6	MD06G1222400	35391379	35392983	TCP-1/cpn6 chaperonin family protein
6	MD06G1222500	35394590	35402539	DEA(D/H)-box RNA helicase family protein
6	MD06G1222600	35402904	35404417	Glycosyltransferase family 61 protein
6	MD06G1222700	35406697	35408476	Glycosyltransferase family 61 protein
6	MD06G1222800	35416223	35419145	MATE efflux family protein
6	MD06G1222900	35419147	35422857	cyclin-dependent kinase D1
6	MD06G1223200	35429054	35431907	ATP synthase alpha/beta family protein
6	MD06G1223300	35432164	35439372	S-adenosyl-L-methionine-dependent methyltransferases superfamily protein
6	MD06G1223500	35443251	35447099	S-adenosyl-L-methionine-dependent methyltransferases superfamily protein
6	MD06G1223600	35450508	35452232	S-adenosyl-L-methionine-dependent methyltransferases superfamily protein
6	MD06G1223700	35455318	35457020	S-adenosyl-L-methionine-dependent methyltransferases superfamily protein
6	MD06G1223800	35457551	35459148	S-adenosyl-L-methionine-dependent methyltransferases superfamily protein
6	MD06G1224000	35460814	35462683	S-adenosyl-L-methionine-dependent methyltransferases superfamily protein
6	MD06G1224100	35465365	35468926	S-adenosyl-L-methionine-dependent methyltransferases superfamily protein
6	MD06G1224200	35469683	35477473	Translation elongation factor EF1A/initiation factor IF2gamma family protein
6	MD06G1224300	35508608	35514170	Ribosomal RNA adenine dimethylase family protein
6	MD06G1224400	35519207	35521804	cytochrome P45	yes
6	MD06G1224500	35524490	35527774	Rhodanese/Cell cycle control phosphatase superfamily protein
6	MD06G1224800	35544320	35546085	cytochrome P45	yes
6	MD06G1224900	35594367	35594549	serine/threonine phosphatase 7
6	MD06G1225000	35595024	35597391	serine/threonine phosphatase 7
6	MD06G1225200	35605463	35608219	glycine-rich RNA-binding protein 3
6	MD06G1225300	35609410	35610754	Presenilin-2
6	MD06G1225500	35616320	35619626	RPA7-kDa subunit B
6	MD06G1225600	35619957	35624319	PLC-like phosphodiesterases superfamily protein
6	MD06G1225800	35641299	35643045	mitochondrial import receptor subunit TOM5 homolog
6	MD06G1226000	35644999	35649825	Nuclear transport factor 2 (NTF2) family protein with RNA binding (RRM-RBD-RNP motifs) domain
6	MD06G1226300	35690088	35691110	TEOSINTE BRANCHED 1	yes
6	MD06G1226500	35717852	35720217	beta-6 tubulin
6	MD06G1226700	35723414	35727104	S-adenosyl-L-methionine-dependent methyltransferases superfamily protein
6	MD06G1226800	35755661	35759407	Auxin efflux carrier family protein
6	MD06G1227100	35776140	35781553	translocon at the outer membrane of chloroplasts 64-III
6	MD06G1227200	35790385	35799918	zinc finger (Ran-binding) family protein
6	MD06G1227300	35801213	35803959	S-adenosyl-L-methionine-dependent methyltransferases superfamily protein
6	MD06G1227400	35804481	35808534	Nucleic acid-binding
6	MD06G1227600	35809602	35812051	HCP-like superfamily protein
6	MD06G1227700	35812206	35815512	Vacuolar protein sorting-associated protein 26
6	MD06G1227800	35815524	35817763	Galactose mutarotase-like superfamily protein
6	MD06G1228300	35838008	35843562	Outer arm dynein light chain 1 protein
6	MD06G1228400	35843921	35846818	Surfeit locus 1 cytochrome c oxidase biogenesis protein
6	MD06G1228500	35848745	35849935	Bifunctional inhibitor/lipid-transfer protein/seed storage 2S albumin superfamily protein	yes
6	MD06G1228700	35853138	35855925	white-brown complex homolog 19
6	MD06G1228800	35856015	35859170	tetraticopeptide domain-containing thioredoxin	yes
6	MD06G1228900	35860218	35864674	jasmonate-zim-domain protein 3	yes
6	MD06G1229100	35898325	35902567	B-S glucosidase 44
6	MD06G1229400	35911866	35914219	Sec2 family protein
6	MD06G1229500	35914293	35917889	transducin family protein / WD-4 repeat family protein
6	MD06G1229600	35921077	35923312	myb domain protein 6
6	MD06G1229700	35927362	35929178	myb domain protein 4
6	MD06G1229900	35964696	35966613	PEBP (phosphatidylethanolamine-binding protein) family protein
7	MD07G1087800	9172832	9174211	Haloacid dehalogenase-like hydrolase (HAD) superfamily protein
7	MD07G1087900	9175883	9182769	P-loop containing nucleoside triphosphate hydrolases superfamily protein
7	MD07G1088000	9182907	9185010	Phosphatidylinositol N-acetylglucosaminyltransferase
7	MD07G1088200	9222808	9225397	purine permease 11
7	MD07G1088300	9226271	9229452	Ras-related small GTP-binding family protein
7	MD07G1088600	9255919	9258186	mitochondrial acyl carrier protein 1
7	MD07G1088700	9261438	9261995	Plant invertase/pectin methylesterase inhibitor superfamily protein
7	MD07G1088900	9287612	9292344	Leucine-rich repeat protein kinase family protein	yes
7	MD07G1089300	9319529	9322731	Leucine-rich repeat protein kinase family protein	yes
7	MD07G1089400	9331513	9331926	HAESA-like 2	yes
7	MD07G1089500	9339066	9340293	Leucine-rich repeat protein kinase family protein	yes
7	MD07G1090100	9362435	9362987	Leucine-rich repeat protein kinase family protein	yes
7	MD07G1090300	9457056	9460257	Leucine-rich repeat protein kinase family protein	yes
7	MD07G1090400	9461459	9462054	GroES-like zinc-binding dehydrogenase family protein
7	MD07G1090700	9506474	9509678	Leucine-rich repeat protein kinase family protein	yes
7	MD07G1090800	9511977	9512797	presequence protease 2
7	MD07G1090900	9522585	9523871	Leucine-rich repeat protein kinase family protein	yes
7	MD07G1091000	9525041	9525352	receptor like protein 35	yes
7	MD07G1091100	9564578	9565801	chaperonin-60alpha
7	MD07G1091300	9607104	9616809	GroES-like family protein
7	MD07G1091400	9617761	9619861	ferredoxin-related
7	MD07G1091500	9649542	9650513	TOXICOS EN LEVADURA 4	yes
7	MD07G1091600	9652228	9654074	Regulator of chromosome condensation (RCC1) family protein
7	MD07G1091700	9662953	9668690	regulatory particle non-ATPase subunit 5B
7	MD07G1091800	9682184	9685908	ALG6
7	MD07G1091900	9691499	9691828	CYTOCHROME P450 51G1	yes
7	MD07G1092000	9706685	9707070	ALG6
7	MD07G1092100	9721472	9726017	Disease resistance protein (CC-NBS-LRR class) family	yes
7	MD07G1092300	9829795	9831697	Disease resistance protein (CC-NBS-LRR class) family	yes
7	MD07G1092500	9839971	9842729	ALG6
7	MD07G1092600	9843172	9849379	NB-ARC domain-containing disease resistance protein	yes
7	MD07G1092700	9866745	9874380	ATPase
7	MD07G1092900	9896957	9898652	Pentatricopeptide repeat (PPR) superfamily protein
7	MD07G1093000	9898654	9899162	Pentatricopeptide repeat (PPR-like) superfamily protein
7	MD07G1093100	9899164	9900924	Tetratricopeptide repeat (TPR)-like superfamily protein
7	MD07G1093200	9901277	9904581	Protein kinase superfamily protein	yes
7	MD07G1093400	10022717	10026699	pantothenate kinase 1
7	MD07G1093600	10049221	10049565	Ribosomal L18p/L5e family protein
7	MD07G1093700	10053532	10061463	eukaryotic translation initiation factor 4G
7	MD07G1093800	10073866	10074141	mitochondrial ribosomal protein L11
7	MD07G1093900	10087759	10096761	eukaryotic translation initiation factor 4G
7	MD07G1094000	10096804	10097427	eukaryotic translation initiation factor 4G
7	MD07G1094100	10097492	10098290	eukaryotic translation initiation factor 4G
7	MD07G1094200	10098292	10098537	eukaryotic translation initiation factor 4G
7	MD07G1094300	10098539	10099968	eukaryotic translation initiation factor 4G
7	MD07G1094400	10127078	10142888	eukaryotic translation initiation factor 4G
7	MD07G1094600	10149775	10153190	metacaspase 1	yes
7	MD07G1094700	10155665	10157785	Zinc-binding ribosomal protein family protein
7	MD07G1094800	10158380	10162150	Histone H3 K4-specific methyltransferase SET7/9 family protein
7	MD07G1094900	10195338	10199193	casein kinase II beta subunit 4
7	MD07G1095000	10206772	10209985	cytochrome P450	yes
7	MD07G1095100	10236817	10240372	cytochrome P450	yes
7	MD07G1095200	10241021	10242454	HXXXD-type acyl-transferase family protein
7	MD07G1095400	10267473	10270857	Clathrin adaptor complexes medium subunit family protein
7	MD07G1095500	10277781	10279196	HXXXD-type acyl-transferase family protein
7	MD07G1095700	10430953	10432386	HXXXD-type acyl-transferase family protein
7	MD07G1095800	10459358	10460801	TCP-1/cpn60 chaperonin family protein
7	MD07G1095900	10461126	10462973	Cytochrome c oxidase biogenesis protein Cmc1-like
7	MD07G1096000	10468901	10472640	general regulatory factor 3
7	MD07G1096100	10473716	10477063	Regulator of chromosome condensation (RCC1) family protein
7	MD07G1096300	10480436	10480918	HXXXD-type acyl-transferase family protein
7	MD07G1096400	10481417	10481872	HXXXD-type acyl-transferase family protein
7	MD07G1096500	10538604	10542640	Cox19 family protein (CHCH motif)
7	MD07G1096600	10567516	10571103	Arabidopsis RAC-like 9	yes
7	MD07G1096700	10612952	10620800	Nucleotide-diphospho-sugar transferase family protein
7	MD07G1096800	10629598	10636074	RNA-binding (RRM/RBD/RNP motifs) family protein
7	MD07G1096900	10657686	10660600	peptidyl-prolyl cis-trans isomerases
7	MD07G1097000	10661222	10661974	Alcohol dehydrogenase transcription factor Myb/SANT-like family protein
7	MD07G1097200	10677110	10680471	peptidyl-prolyl cis-trans isomerases
7	MD07G1097300	10680866	10681952	Alcohol dehydrogenase transcription factor Myb/SANT-like family protein
7	MD07G1097400	10686391	10688506	cyclin p4
7	MD07G1097500	10720466	10724082	glycosyl hydrolase 9B6
7	MD07G1097600	10744035	10749264	Pol polyprotein
7	MD07G1097700	10759299	10760962	cysteine -rich RLK (Receptor-like protein kinase) 8	yes
7	MD07G1097800	10778278	10781268	Tetratricopeptide repeat (TPR)-like superfamily protein
7	MD07G1097900	10784359	10784934	RING/FYVE/PHD zinc finger superfamily protein
7	MD07G1098000	10793607	10794185	PRA1 (Prenylated rab acceptor) family protein
7	MD07G1098100	10845664	10851882	homolog of asparagine-linked glycosylation 12
7	MD07G1098200	10852051	10854096	Pentatricopeptide repeat (PPR-like) superfamily protein
7	MD07G1098300	10854464	10854778	Ubiquitin-like superfamily protein
7	MD07G1098400	10862434	10869765	SNF2 domain-containing protein / helicase domain-containing protein
7	MD07G1098500	10872645	10874059	Chalcone and stilbene synthase family protein	yes
7	MD07G1098600	10874663	10880053	alpha/beta-Hydrolases superfamily protein
7	MD07G1098900	10893703	10905106	histone mono-ubiquitination 1
7	MD07G1099000	10906301	10906767	autophagy 3 (APG3)
7	MD07G1099100	10906769	10924831	autophagy 3 (APG3)
7	MD07G1099400	10936721	10937599	Integrase-type DNA-binding superfamily protein
7	MD07G1099500	10964414	10968649	Integrase-type DNA-binding superfamily protein
7	MD07G1099600	10973691	10988237	Transcription factor jumonji (jmjC) domain-containing protein	yes
7	MD07G1099700	10996082	11000309	Transcription factor jumonji (jmjC) domain-containing protein	yes
7	MD07G1100000	11010728	11012488	ribosomal protein S19
7	MD07G1100100	11019636	11024841	DNAJ homologue 2	yes
7	MD07G1100800	11158869	11164699	TRAF-like family protein
7	MD07G1100900	11186264	11188711	Phosphoglycerate mutase family protein
7	MD07G1101000	11188975	11191111	myb-like HTH transcriptional regulator family protein
7	MD07G1101300	11231826	11234291	flowering locus K homology domain-like
7	MD07G1101400	11240202	11245819	Disease resistance protein (TIR-NBS-LRR class) family	yes
7	MD07G1101600	11261343	11261867	Agenet domain-containing protein
7	MD07G1101700	11378303	11381921	Disease resistance protein (TIR-NBS-LRR class) family	yes
7	MD07G1101800	11396790	11400116	TMV resistance protein N-like
7	MD07G1101900	11404926	11415418	rRNA processing protein-related
7	MD07G1102000	11425192	11429340	rRNA processing protein-related
7	MD07G1102200	11471896	11476551	Disease resistance protein (TIR-NBS-LRR class) family	yes
7	MD07G1102300	11476957	11480633	rRNA processing protein-related
7	MD07G1102600	11590284	11598954	Disease resistance protein (TIR-NBS-LRR class) family	yes
7	MD07G1102800	11638242	11642018	Disease resistance protein (TIR-NBS-LRR class) family	yes
7	MD07G1103100	11670805	11675543	ARP2/3 complex 16 kDa subunit (p16-Arc)
7	MD07G1103200	11693272	11697556	Disease resistance protein (TIR-NBS-LRR class) family	yes
7	MD07G1103300	11697812	11703028	rRNA processing protein-related
7	MD07G1103400	11704581	11705080	Zn-dependent exopeptidases superfamily protein
7	MD07G1103500	11768483	11769335	ARP2/3 complex 16 kDa subunit (p16-Arc)
7	MD07G1104000	11782391	11783600	FKBP-like peptidyl-prolyl cis-trans isomerase family protein
7	MD07G1104100	11783788	11788161	cationic amino acid transporter 9
7	MD07G1104300	11814328	11823664	ARABIDILLO-1
7	MD07G1104400	11824440	11830316	alpha/beta-Hydrolases superfamily protein
7	MD07G1104600	11851213	11853077	Calcium-binding EF hand family protein	yes
7	MD07G1104700	11853079	11855229	Pentatricopeptide repeat (PPR-like) superfamily protein
7	MD07G1104900	11884526	11885362	ethylene-responsive element binding factor 13	yes
7	MD07G1105300	11913552	11915135	Calcium-binding EF hand family protein	yes
7	MD07G1105400	11915980	11916447	Pentatricopeptide repeat (PPR-like) superfamily protein
7	MD07G1105500	11916649	11917245	Pentatricopeptide repeat (PPR-like) superfamily protein
7	MD07G1105600	11922044	11922582	lipid transfer protein 3	yes
7	MD07G1105900	11946340	11947549	ethylene-responsive element binding factor 13	yes
7	MD07G1106200	12029354	12030067	ethylene-responsive element binding factor 13	yes
7	MD07G1106300	12047989	12048651	ethylene-responsive element binding factor 13	yes
7	MD07G1106400	12055927	12057623	Proteasome component (PCI) domain protein
7	MD07G1106500	12057625	12061056	Proteasome component (PCI) domain protein
7	MD07G1106700	12070362	12073197	receptor like protein 6	yes
7	MD07G1106900	12123547	12126432	receptor like protein 6	yes
7	MD07G1107100	12142759	12147204	Proteasome component (PCI) domain protein
7	MD07G1107200	12149455	12149865	receptor like protein 25	yes
7	MD07G1107300	12150064	12150507	receptor like protein 50	yes
7	MD07G1107400	12151078	12153243	receptor like protein 6	yes
7	MD07G1107700	12257125	12257347	P-loop containing nucleoside triphosphate hydrolases superfamily protein
7	MD07G1107800	12270732	12273593	receptor like protein 6	yes
7	MD07G1107900	12289167	12290572	ARM repeat superfamily protein
7	MD07G1108200	12417931	12418784	ABC2 homolog 6
7	MD07G1108300	12420203	12427412	hydrolases
7	MD07G1108400	12447323	12454018	Leucine carboxyl methyltransferase
7	MD07G1108700	12474617	12476179	Ribosomal protein L27 family protein
7	MD07G1108800	12476234	12481038	Protein kinase superfamily protein	yes
7	MD07G1108900	12512264	12512512	ribosomal protein L5 B
7	MD07G1109200	12519617	12538190	GRAM domain family protein
7	MD07G1109300	12541793	12543100	alpha/beta-Hydrolases superfamily protein
7	MD07G1109400	12582841	12597982	glycine-tRNA ligases
7	MD07G1109500	12599296	12603626	Hyaluronan / mRNA binding family
7	MD07G1109600	12609273	12610232	Cupredoxin superfamily protein
7	MD07G1109700	12610827	12614064	mago nashi family protein
7	MD07G1109800	12620816	12626140	Protein kinase superfamily protein	yes
7	MD07G1110100	12650923	12656029	ELMO/CED-12 family protein
7	MD07G1110200	12659592	12661512	Nucleoside diphosphate kinase family protein
7	MD07G1110300	12671485	12671655	ribulose-bisphosphate carboxylases
7	MD07G1110400	12683567	12688395	WRKY family transcription factor	yes
7	MD07G1110500	12697369	12697933	PLAC8 family protein
7	MD07G1110600	12706059	12712577	carotenoid cleavage dioxygenase 7
7	MD07G1110700	12755345	12762516	Nuclear pore glycoprotein p62
7	MD07G1110900	12764927	12767102	PLAC8 family protein
7	MD07G1111000	12767673	12774556	Translation elongation factor EFG/EF2 protein
7	MD07G1111100	12775776	12776327	Putative ripening-related protein 2
7	MD07G1111200	12776998	12780552	RNA-binding (RRM/RBD/RNP motifs) family protein
7	MD07G1111300	12781623	12787888	ATP-dependent caseinolytic (Clp) protease/crotonase family protein
7	MD07G1111500	12809267	12811629	squamosa promoter binding protein-like 8
7	MD07G1111600	12861541	12865579	squamosa promoter-like 11
7	MD07G1111900	12979473	12985458	Plastid-lipid associated protein PAP / fibrillin family protein
7	MD07G1112200	13032459	13033932	GATA transcription factor 4
7	MD07G1112300	13044214	13048883	Disease resistance protein (TIR-NBS-LRR class) family	yes
7	MD07G1112500	13145771	13164480	transcription regulators
7	MD07G1112600	13169473	13171089	transcription regulators
7	MD07G1112700	13200521	13203001	transcription regulators
7	MD07G1112800	13203071	13209124	transcription regulators
7	MD07G1113000	13261995	13264653	Preprotein translocase Sec
7	MD07G1113100	13265309	13269134	RNI-like superfamily protein
7	MD07G1113200	13346006	13351740	basic helix-loop-helix (bHLH) DNA-binding superfamily protein
7	MD07G1113400	13390251	13391350	cyclin p3
7	MD07G1113500	13425878	13425997	8s_rRNA
7	MD07G1113600	13464104	13466839	expansin B2
7	MD07G1113900	13550825	13552303	C2H2-type zinc finger family protein
7	MD07G1114000	13599912	13601072	C2H2-like zinc finger protein
7	MD07G1114100	13683513	13683731	SPT4 homolog 2
7	MD07G1114200	13683967	13684221	alpha/beta-Hydrolases superfamily protein
7	MD07G1114300	13705288	13713919	RGPR-related
7	MD07G1114400	13723479	13727512	putative endonuclease or glycosyl hydrolase with C2H2-type zinc finger domain
7	MD07G1114500	13728597	13731114	Polynucleotidyl transferase	yes
7	MD07G1115100	13822007	13831621	Nucleotidyltransferase family protein
7	MD07G1115200	13857569	13865493	SPX domain gene 3
7	MD07G1115300	13866270	13868426	Major facilitator superfamily protein
7	MD07G1115600	13926393	13929508	plant VAP homolog 12
7	MD07G1115700	13941410	13946236	cytidinediphosphate diacylglycerol synthase 4
7	MD07G1115800	13984309	13986546	GRAS family transcription factor
7	MD07G1116100	14072813	14075990	Ubiquitin-like superfamily protein
7	MD07G1116300	14113552	14113839	heat shock protein 70B
7	MD07G1116400	14174301	14175902	dual specificity protein phosphatase 1
7	MD07G1116500	14178997	14179407	Histone superfamily protein
7	MD07G1116600	14184587	14184982	Bifunctional inhibitor/lipid-transfer protein/seed storage 2S albumin superfamily protein	yes
7	MD07G1116700	14193122	14198788	Plant VAMP (vesicle-associated membrane protein) family protein
7	MD07G1116900	14210918	14211043	8s_rRNA
7	MD07G1117000	14225909	14227924	PLATZ transcription factor family protein
7	MD07G1117200	14298844	14301759	Plant-specific transcription factor YABBY family protein
7	MD07G1117300	14357697	14370314	golgi snare 12
7	MD07G1117400	14414803	14415318	SAUR-like auxin-responsive protein family
7	MD07G1117900	14474258	14476913	plasmodesmata-located protein 8
7	MD07G1118000	14499225	14515959	ARM repeat superfamily protein
7	MD07G1118200	14595493	14596861	Plant invertase/pectin methylesterase inhibitor superfamily
7	MD07G1118400	14639052	14644520	methionine aminopeptidase 1A
7	MD07G1118500	14644522	14647562	methionine aminopeptidase 1A
7	MD07G1118600	14712209	14717279	methionine aminopeptidase 1A
7	MD07G1118900	14841310	14841916	general control non-repressible 4
7	MD07G1119000	14841923	14845421	nitroreductase family protein
7	MD07G1119200	14876710	14881124	arginase	yes
7	MD07G1119400	14937071	14942140	RAS associated with diabetes protein 51C	yes
7	MD07G1119500	14944138	14948163	Transketolase
7	MD07G1119600	14949837	14953257	RNA 3'-terminal phosphate cyclase/enolpyruvate transferase
7	MD07G1119700	14953986	14954312	RNA 3'-terminal phosphate cyclase/enolpyruvate transferase
7	MD07G1119800	14961434	14962924	UDP-D-glucuronate 4-epimerase 3
7	MD07G1120100	15025525	15026841	UDP-D-glucuronate 4-epimerase 3
7	MD07G1120400	15033604	15036419	RNA 2'-phosphotransferase
7	MD07G1120500	15063367	15065948	ribosomal protein S13A
7	MD07G1120600	15066383	15066670	Ribosomal protein L18e/L15 superfamily protein
7	MD07G1120700	15076441	15080220	Leucine-rich repeat protein kinase family protein	yes
7	MD07G1121000	15138648	15144046	Ku80 family protein
7	MD07G1121100	15147330	15148910	glutathione S-transferase (class zeta) 2
7	MD07G1121200	15314833	15315716	sterol-4alpha-methyl oxidase 1-1
7	MD07G1121300	15325822	15342304	Transducin/WD40 repeat-like superfamily protein
7	MD07G1121500	15536544	15542477	secretory 1A
7	MD07G1121600	15557342	15563843	DHHC-type zinc finger family protein
7	MD07G1121700	15581326	15583062	NAD(P)-binding Rossmann-fold superfamily protein
7	MD07G1121900	15601319	15603408	Ribosomal L22e protein family
7	MD07G1122000	15606015	15609305	N-terminal nucleophile aminohydrolases (Ntn hydrolases) superfamily protein
7	MD07G1122200	15680389	15683764	Cornichon family protein
7	MD07G1122300	15687887	15696154	Histidine kinase-	yes
7	MD07G1122800	15779277	15779792	Major facilitator superfamily protein
7	MD07G1122900	15801548	15802175	coatomer gamma-2 subunit
7	MD07G1123200	15877749	15887711	SEC7-like guanine nucleotide exchange family protein
7	MD07G1123300	15888489	15889098	EF hand calcium-binding protein family	yes
7	MD07G1123400	17143678	17144256	Pentatricopeptide repeat (PPR) superfamily protein
7	MD07G1123500	17150564	17153185	pfkB-like carbohydrate kinase family protein
7	MD07G1123600	17154498	17163919	AGAMOUS-like 20
7	MD07G1123700	17189884	17196390	calcineurin B subunit-related
7	MD07G1123900	17254982	17260958	disease resistance protein (TIR-NBS-LRR class)	yes
7	MD07G1124000	17303979	17304457	protein binding
7	MD07G1124100	17348689	17351472	RNA-binding CRS1 / YhbY (CRM) domain-containing protein
7	MD07G1124400	17392208	17394345	D-isomer specific 2-hydroxyacid dehydrogenase family protein
7	MD07G1124500	17406963	17408957	D-isomer specific 2-hydroxyacid dehydrogenase family protein
7	MD07G1124600	17457044	17463403	phospholipase D beta 1	yes
7	MD07G1124700	17463440	17464628	ARM repeat superfamily protein
7	MD07G1124800	17464630	17465661	ARM repeat superfamily protein
7	MD07G1124900	17532636	17536692	syntaxin of plants 81
7	MD07G1125000	17548946	17551057
7	MD07G1125100	17551625	17554118	RING-box 1
7	MD07G1125500	17568041	17571969	P-loop containing nucleoside triphosphate hydrolases superfamily protein
7	MD07G1125700	17706712	17709965	UDP-N-acetylglucosamine (UAA) transporter family
7	MD07G1125800	17713726	17717534	5'-3' exonuclease family protein
7	MD07G1125900	17751113	17753595	digalactosyl diacylglycerol deficient 2
7	MD07G1126000	17784075	17786394	Thioesterase superfamily protein
7	MD07G1126100	17796094	17800755	signal recognition particle receptor protein
7	MD07G1126200	17800870	17801286	signal recognition particle receptor protein
7	MD07G1126300	17813234	17813773	BON association protein 2
7	MD07G1126400	17836471	17837007	BON association protein 2
7	MD07G1126500	17858945	17859481	BON association protein 2
7	MD07G1126600	17871046	17871606	BON association protein 2
7	MD07G1126700	17884766	17887324	Zinc finger
7	MD07G1126800	17894451	17898333	RING/U-box superfamily protein	yes
7	MD07G1126900	17931496	17934401	Tetratricopeptide repeat (TPR)-like superfamily protein
7	MD07G1127000	17934465	17939327	shaggy-like protein kinase 32	yes
7	MD07G1127600	18026791	18033492	Homeobox-leucine zipper family protein / lipid-binding START domain-containing protein
7	MD07G1127700	18066631	18070977	S-adenosyl-L-methionine-dependent methyltransferases superfamily protein
7	MD07G1127800	18152208	18156666	26S proteasome
7	MD07G1127900	18167347	18173114	S-adenosyl-L-methionine-dependent methyltransferases superfamily protein
7	MD07G1128000	18197798	18202196	F-box family protein	yes
7	MD07G1128100	18204310	18207207	peroxin 11D
7	MD07G1128300	18321856	18326085	arginine/serine-rich splicing factor 35
7	MD07G1128400	18372102	18374984	RING/U-box superfamily protein	yes
7	MD07G1128500	18376343	18386619	Protein kinase superfamily protein	yes
7	MD07G1128700	18390508	18396769	Ribosomal RNA adenine dimethylase family protein
7	MD07G1128800	18400954	18404495	NAD(P)-binding Rossmann-fold superfamily protein
7	MD07G1129000	18413232	18420026	NAD-dependent malic enzyme 2
7	MD07G1129100	18430154	18430507	Leucine-rich repeat transmembrane protein kinase family protein	yes
7	MD07G1129400	18496432	18496882	Nucleotide-diphospho-sugar transferase family protein
7	MD07G1129500	18496928	18500157	Nucleotide-diphospho-sugar transferase family protein
7	MD07G1129600	18512686	18515749	ABI-1-like 1
7	MD07G1129700	18555159	18556508	Fatty acid/sphingolipid desaturase
7	MD07G1129800	18564028	18564711	chitinase A	yes
7	MD07G1130000	18569940	18572700	Fatty acid/sphingolipid desaturase
7	MD07G1130300	18614138	18622151	golgin candidate 4
7	MD07G1130400	18640380	18642486	Reticulon family protein
7	MD07G1130500	18644894	18648340	S-adenosyl-L-methionine-dependent methyltransferases superfamily protein
7	MD07G1130600	18659507	18659800	Late embryogenesis abundant (LEA) hydroxyproline-rich glycoprotein family	yes
7	MD07G1130700	18675084	18675713	Late embryogenesis abundant (LEA) hydroxyproline-rich glycoprotein family	yes
7	MD07G1130800	18697800	18699563	Late embryogenesis abundant protein
7	MD07G1130900	18736902	18738434	Late embryogenesis abundant protein
7	MD07G1131000	18748505	18750267	WRKY DNA-binding protein 56	yes
7	MD07G1131200	18790267	18792890	Phosphoenolpyruvate carboxylase family protein
7	MD07G1131300	18795730	18798054	Pentatricopeptide repeat (PPR) superfamily protein
7	MD07G1131400	18815423	18816949	WRKY family transcription factor	yes
7	MD07G1131500	18847971	18857554	exocyst complex component sec10
7	MD07G1131800	19058584	19060817	Heavy metal transport/detoxification superfamily protein
7	MD07G1131900	19064514	19064681	Histone superfamily protein
7	MD07G1132100	19144507	19144774	Erythronate-4-phosphate dehydrogenase family protein
7	MD07G1132200	19144776	19145077	Erythronate-4-phosphate dehydrogenase family protein
7	MD07G1132300	19145080	19146818	Erythronate-4-phosphate dehydrogenase family protein
7	MD07G1132400	19161568	19166770	NAD(P)-binding Rossmann-fold superfamily protein
7	MD07G1132500	19172424	19180476	Homeodomain-like superfamily protein
7	MD07G1132700	19208480	19210993	Ribosomal L5P family protein
7	MD07G1132800	19211410	19215304	Diacylglycerol kinase family protein	yes
7	MD07G1133100	19421886	19422380	brassinosteroid-responsive RING-H2	yes
7	MD07G1133200	19428479	19430930	PLAC8 family protein
7	MD07G1133300	19484543	19484872	Minichromosome maintenance (MCM2/3/5) family protein
7	MD07G1133400	19492447	19493105	PLAC8 family protein
7	MD07G1133500	19498896	19500878	Putative membrane lipoprotein
7	MD07G1133600	19514035	19521003	syntaxin of plants 71
7	MD07G1133800	19542032	19548219	transmembrane protein-related
7	MD07G1133900	19548690	19551691	calmodulin-binding receptor-like cytoplasmic kinase 2
7	MD07G1134100	19624182	19627242	RING-H2 finger B1A
7	MD07G1134500	19641860	19644708	MATE efflux family protein
7	MD07G1134600	19650641	19654974	ARID/BRIGHT DNA-binding domain
7	MD07G1134700	19659430	19661541	ubiquitin-conjugating enzyme 5
7	MD07G1134800	19663902	19674971	transcription regulatory protein SNF2
7	MD07G1135000	19692242	19696017	cysteine synthase C1
7	MD07G1135400	19734625	19736155	origin recognition complex protein 5
7	MD07G1135500	19752309	19753886	cytochrome P450	yes
7	MD07G1135600	19754703	19759958	Major facilitator superfamily protein
7	MD07G1135700	19808217	19809032	binding
7	MD07G1135800	19818943	19820117	Ribonuclease H-like superfamily protein
7	MD07G1135900	19820119	19822107	binding
7	MD07G1136200	19837868	19840943	glycerol-3-phosphate acyltransferase
7	MD07G1136400	19848398	19851458	plasma membrane intrinsic protein
7	MD07G1136500	19898016	19898609	Leucine-rich repeat transmembrane protein kinase	yes
7	MD07G1136600	19898741	19905497	SIGNAL PEPTIDE PEPTIDASE-LIKE
7	MD07G1136700	19909748	19917026	U-box domain-containing protein kinase family protein	yes
7	MD07G1136800	19944114	19948361	putative recombination initiation defects
7	MD07G1137100	19984884	19998132	RNA polymerase II transcription mediators
7	MD07G1137200	19999037	20002016	RHO guanyl-nucleotide exchange factor
7	MD07G1137300	20010709	20011779	Calcium-dependent lipid-binding (CaLB domain) family protein
7	MD07G1137400	20016661	20017959	2-oxoglutarate (2OG) and Fe(II)-dependent oxygenase superfamily protein
7	MD07G1137500	20018667	20022616	basic helix-loop-helix (bHLH) DNA-binding superfamily protein
7	MD07G1137600	20038283	20038710	Thiamine pyrophosphate dependent pyruvate decarboxylase family protein
7	MD07G1137800	20080253	20092797	beta-amylase
7	MD07G1137900	20101285	20101569	PR5-like receptor kinase	yes
7	MD07G1138000	20101633	20102331	Protein kinase superfamily protein	yes
7	MD07G1138100	20108827	20109459	Protein kinase superfamily protein	yes
7	MD07G1138200	20133879	20139429	beta-amylase
7	MD07G1138800	20158005	20160972	Integrin-linked protein kinase family	yes
7	MD07G1139000	20161714	20164439	Bestrophin-like protein
7	MD07G1139300	20189797	20192986	disease resistance family protein / LRR family protein	yes
7	MD07G1139600	20211802	20216074	AT hook motif DNA-binding family protein
7	MD07G1139700	20256136	20256702	Putative ripening-related protein
7	MD07G1139800	20302904	20303476	Putative ripening-related protein
7	MD07G1139900	20305963	20310851	C2 calcium/lipid-binding plant phosphoribosyltransferase family protein
7	MD07G1140000	20341263	20342774	actin depolymerizing factor
7	MD07G1140100	20343522	20344851	adenosine deaminases
7	MD07G1140200	20344853	20347040	adenosine deaminases
7	MD07G1140300	20364118	20366244	Remorin family protein
7	MD07G1140400	20367050	20369244	myb domain protein
7	MD07G1140800	20398222	20401371	cyclic nucleotide gated channel	yes
7	MD07G1140900	20424546	20426617	GATA type zinc finger transcription factor family protein
7	MD07G1141000	20444192	20444752	Drought-responsive family protein
7	MD07G1141100	20452900	20460639	RNAhelicase-like
7	MD07G1141200	20461312	20464173	disease resistance family protein / LRR family protein	yes
7	MD07G1141400	20509705	20521490	K+ efflux antiporter
7	MD07G1141500	20521686	20524402	Amino acid dehydrogenase family protein
7	MD07G1141600	20524426	20528040	N-terminal nucleophile aminohydrolases (Ntn hydrolases) superfamily protein
7	MD07G1141700	20533979	20537414	phosphomannomutase
7	MD07G1141900	20546002	20546761	elongator protein	yes
7	MD07G1142000	20546918	20548857	elongator protein	yes
7	MD07G1142200	20559322	20562045	NAD(P)-binding Rossmann-fold superfamily protein
7	MD07G1142300	20578829	20579513	NAD(P)-binding Rossmann-fold superfamily protein
7	MD07G1142500	20730266	20733276	Galactose oxidase/kelch repeat superfamily protein
7	MD07G1142600	20737192	20741902	phosphatidylinositol phosphate kinase
7	MD07G1143200	20867418	20870624	POZ/BTB containin G-protein
15	MD15G1244400	20089622	20090416	cold shock domain protein
15	MD15G1244500	20094482	20097366	ferredoxin-NADP(+)-oxidoreductase
15	MD15G1244600	20107625	20109681	armadillo repeat only
15	MD15G1244700	20185092	20185559	Chaperone DnaJ-domain superfamily protein
15	MD15G1244800	20190591	20192632	endonuclease/exonuclease/phosphatase family protein
15	MD15G1244900	20192634	20193370	endonuclease/exonuclease/phosphatase family protein
15	MD15G1245100	20201671	20202159	endonuclease/exonuclease/phosphatase family protein
15	MD15G1245200	20208371	20209177	basic helix-loop-helix (bHLH) DNA-binding superfamily protein
15	MD15G1245400	20223123	20227605	calcium-dependent protein kinase	yes
15	MD15G1245500	20275686	20279113	2-oxoglutarate (2OG) and Fe(II)-dependent oxygenase superfamily protein
15	MD15G1245600	20289455	20290990	Homeodomain-like superfamily protein
15	MD15G1245700	20295423	20297414	Transducin/WD40 repeat-like superfamily protein
15	MD15G1245900	20340759	20364327	Phosphatidylinositol 3 -and 4-kinase family protein with FAT domain
15	MD15G1246000	20364446	20366297	Chalcone-flavanone isomerase family protein
15	MD15G1246100	20382798	20383602	Gibberellin-regulated family protein
15	MD15G1246200	20430025	20432315	flavanone 3-hydroxylase
15	MD15G1246300	20441406	20445604	zinc finger (Ran-binding) family protein
15	MD15G1246400	20445740	20449366	glycosyl hydrolase 9B5
15	MD15G1246600	20452819	20454296	kinectin-related
15	MD15G1246700	20455272	20458294	YEATS family protein
15	MD15G1246800	20468388	20468708	SAUR-like auxin-responsive protein family
15	MD15G1247000	20488358	20491597	Zinc finger C-x8-C-x5-C-x3-H type family protein
15	MD15G1247100	20516522	20517660	NAD(P)-binding Rossmann-fold superfamily protein
15	MD15G1247300	20521194	20525426	RNA-binding (RRM/RBD/RNP motifs) family protein
15	MD15G1247400	20528054	20529300	histone H1
15	MD15G1247700	20558881	20559087	RPM1-interacting protein 4 (RIN4) family protein	yes
15	MD15G1247800	20579332	20584307	vascular related NAC-domain protein
15	MD15G1247900	20623376	20625752	ATPase
15	MD15G1248000	20626453	20626932	P-loop containing nucleoside triphosphate hydrolases superfamily protein
15	MD15G1248100	20653359	20659833	ATP binding microtubule motor family protein
15	MD15G1248200	20692664	20693835	Lactoylglutathione lyase / glyoxalase I family protein
15	MD15G1248300	20700279	20702516	B-box zinc finger family protein
15	MD15G1248500	20707826	20709981	Serine carboxypeptidase S28 family protein
15	MD15G1248600	20725617	20726270	Serine carboxypeptidase S28 family protein
15	MD15G1248700	20754330	20758073	Serine carboxypeptidase S28 family protein
15	MD15G1249200	20795855	20802409	nucleic acid binding
15	MD15G1249600	20819181	20821361	ferulic acid 5-hydroxylase
15	MD15G1249700	20880980	20882745	GATA transcription factor
15	MD15G1249900	20896132	20897405	Leucine-rich repeat (LRR) family protein	yes
15	MD15G1250000	20904519	20905808	Leucine-rich repeat (LRR) family protein	yes
15	MD15G1250100	20907569	20911982	Forkhead-associated (FHA) domain-containing protein
15	MD15G1250200	20927117	20929746	K-box region and MADS-box transcription factor family protein
15	MD15G1250400	20981037	20984379	aldehyde dehydrogenase
15	MD15G1250500	20994562	20995807	Glutaredoxin family protein
15	MD15G1250600	20996101	21000205	S-adenosyl-L-methionine-dependent methyltransferases superfamily protein
15	MD15G1250700	21081818	21084474	Lateral root primordium (LRP) protein-related
15	MD15G1250800	21099034	21104290	FG-GAP repeat-containing protein
15	MD15G1250900	21105843	21116897	RTE1-homolog
15	MD15G1251000	21117910	21120201	thioredoxin H-type 1
15	MD15G1251100	21133993	21139636	beta-galactosidase 3
15	MD15G1251400	21158280	21159593	Ribosomal RNA adenine dimethylase family protein
15	MD15G1251500	21180738	21188415	Cytochrome P450 superfamily protein	yes
15	MD15G1251600	21199749	21203526	Methylthiotransferase
15	MD15G1251700	21204465	21214504	FAD-linked oxidases family protein
15	MD15G1251800	21232722	21235456	ubiquitin-conjugating enzyme 18
15	MD15G1251900	21235546	21238374	20S proteasome beta subunit G1
15	MD15G1252000	21268901	21270866	alpha/beta-Hydrolases superfamily protein
15	MD15G1252100	21310660	21313742	Ribosomal protein L12 family protein
15	MD15G1252300	21319998	21322083	Peroxidase superfamily protein	yes
15	MD15G1252500	21329618	21333870	UDP-Glycosyltransferase superfamily protein
15	MD15G1252700	21335101	21338110	FAR1-related sequence 5
15	MD15G1252800	21340425	21342406	Pentatricopeptide repeat (PPR) superfamily protein
15	MD15G1253000	21359188	21360086	dehydrin family protein
15	MD15G1253100	21382736	21383113	P-loop containing nucleoside triphosphate hydrolases superfamily protein
15	MD15G1253200	21383195	21383791	P-loop containing nucleoside triphosphate hydrolases superfamily protein
15	MD15G1253400	21385793	21386611	P-loop containing nucleoside triphosphate hydrolases superfamily protein
15	MD15G1253500	21395237	21397276	phosducin-like protein 3 homolog
15	MD15G1253600	21398511	21403259	SEC14-like 12
15	MD15G1253700	21405605	21408509	MAP kinase 7	yes
15	MD15G1253800	21412857	21413588	basic leucine-zipper 44
15	MD15G1253900	21424750	21425322	cold-regulated 47
15	MD15G1254000	21465799	21468904	P-loop containing nucleoside triphosphate hydrolases superfamily protein
15	MD15G1254200	21475830	21477970	P-loop containing nucleoside triphosphate hydrolases superfamily protein
15	MD15G1254300	21487803	21488308	Major facilitator superfamily protein
15	MD15G1254600	21507550	21509969	P-loop containing nucleoside triphosphate hydrolases superfamily protein
15	MD15G1255100	21569483	21570372	2-oxoglutarate (2OG) and Fe(II)-dependent oxygenase superfamily protein
15	MD15G1255300	21596124	21598429	S-adenosyl-L-methionine-dependent methyltransferases superfamily protein
15	MD15G1255600	21624875	21625638	cytochrome P450	yes
15	MD15G1255700	21673719	21677457	cytochrome P450	yes
15	MD15G1255800	21695564	21696343	cytochrome P450	yes
15	MD15G1255900	21697314	21699119	valyl-tRNA synthetase / valine--tRNA ligase (VALRS)
15	MD15G1256000	21703183	21707996	Ribosomal protein S11 family protein
15	MD15G1256100	21716101	21716867	cytochrome P450	yes
15	MD15G1256200	21735487	21736331	cytochrome P450	yes
15	MD15G1256400	21763972	21765060	Heavy metal transport/detoxification superfamily protein
15	MD15G1256500	21775419	21777379	S-adenosyl-L-methionine-dependent methyltransferases superfamily protein
15	MD15G1256700	21850382	21852924	Phosphatidic acid phosphatase (PAP2) family protein
15	MD15G1256800	21858602	21859272	Tetratricopeptide repeat (TPR)-like superfamily protein
15	MD15G1256900	21864614	21865183	Tetratricopeptide repeat (TPR)-like superfamily protein
15	MD15G1257000	21870153	21872388	Glycosyl hydrolase superfamily protein
15	MD15G1257100	21874662	21877956	RNA binding
15	MD15G1257400	21892982	21896304	small and basic intrinsic protein 2
15	MD15G1257500	21900968	21905628	Chaperone DnaJ-domain superfamily protein
15	MD15G1257600	21905630	21907108	Chaperone DnaJ-domain superfamily protein
15	MD15G1257700	21922873	21927825	gamma carbonic anhydrase 1
15	MD15G1257800	21928168	21929672	pyrophosphorylase 1
15	MD15G1257900	21935715	21938279	endoplasmatic reticulum retrieval protein 1B
15	MD15G1258000	21940245	21942462	endoplasmatic reticulum retrieval protein 1B
15	MD15G1258100	21942634	21946280	ATPase family associated with various cellular activities (AAA)
15	MD15G1258200	21946906	21949694	alpha/beta-Hydrolases superfamily protein
15	MD15G1258300	21949770	21951961	alpha/beta-Hydrolases superfamily protein
15	MD15G1258400	21952587	21957271	4-phosphopantetheine adenylyltransferase
15	MD15G1258500	21963023	21964740	4-phosphopantetheine adenylyltransferase
15	MD15G1258600	21967291	21969893	laccase 11
15	MD15G1259000	21995078	22002101	syntaxin of plants 112
15	MD15G1259100	22002584	22004890	Galactose mutarotase-like superfamily protein
15	MD15G1259200	22022781	22025401	Regulator of chromosome condensation (RCC1) family protein
15	MD15G1259300	22025454	22027897	laccase 11
15	MD15G1259500	22050085	22052827	tubby like protein 2
15	MD15G1259700	22057392	22062677	ARM repeat superfamily protein
15	MD15G1260000	22159703	22161509	RAD-like 6
15	MD15G1260100	22171604	22177549	AAA-type ATPase family protein
15	MD15G1260500	22225309	22226469	Late embryogenesis abundant (LEA) protein
15	MD15G1260600	22228452	22229387	homeobox protein 24
15	MD15G1260700	22256127	22262175	alpha/beta-Hydrolases superfamily protein
15	MD15G1260900	22315902	22317338	GATA type zinc finger transcription factor family protein
15	MD15G1261300	22357671	22357946	RAD-like 1
15	MD15G1261400	22358832	22360787	PREDICTED: putative disease resistance protein RGA1	yes
15	MD15G1261500	22364922	22365985	NB-ARC domain-containing disease resistance protein	yes
15	MD15G1261600	22369035	22373218	FAD/NAD(P)-binding oxidoreductase family protein
15	MD15G1261700	22373328	22375416	Clathrin adaptor complex small chain family protein
15	MD15G1261800	22375618	22376418	Putative methyltransferase family protein
15	MD15G1261900	22376573	22382666	Vacuolar sorting protein 39
15	MD15G1262300	22402487	22405674	Sec14p-like phosphatidylinositol transfer family protein
15	MD15G1263000	22480624	22482399	GRAS family transcription factor
15	MD15G1263100	22492426	22494482	Disease resistance protein (CC-NBS-LRR class) family	yes
15	MD15G1263200	22494484	22496064	Disease resistance protein (CC-NBS-LRR class) family	yes
15	MD15G1263300	22498671	22506591	Disease resistance protein (CC-NBS-LRR class) family	yes
15	MD15G1263400	22507349	22512776	Disease resistance protein (CC-NBS-LRR class) family	yes
15	MD15G1263800	22557617	22563108	succinate dehydrogenase 1-1
15	MD15G1263900	22568169	22572976	Cytochrome P450 superfamily protein	yes
15	MD15G1264100	22639462	22645391	chromatin remodeling 1	yes
15	MD15G1264200	22646734	22650279	Sulfite exporter TauE/SafE family protein
15	MD15G1264300	22651647	22655806	U1 small nuclear ribonucleoprotein-70K
15	MD15G1264400	22655808	22657266	U1 small nuclear ribonucleoprotein-70K
15	MD15G1264500	22663327	22667334	Protein kinase superfamily protein	yes
15	MD15G1264700	22676353	22678939	F-box family protein	yes
15	MD15G1264800	22688214	22690397	F-box family protein	yes
15	MD15G1265000	22698114	22701671	Leucine-rich repeat (LRR) family protein	yes
15	MD15G1265100	22703173	22705887	plant-specific TFIIB-related protein
15	MD15G1265500	22762229	22764377	Major facilitator superfamily protein
15	MD15G1265600	22780138	22781265	ovate family protein 7
15	MD15G1265700	22796797	22798014	Tetratricopeptide repeat (TPR)-like superfamily protein
15	MD15G1265800	22798320	22804078	U2 snRNP auxilliary factor
15	MD15G1266000	22829328	22835474	SIN-like family protein
15	MD15G1266200	22863754	22867275	C2H2-like zinc finger protein
15	MD15G1266400	22882356	22885095	RmlC-like cupins superfamily protein
15	MD15G1266500	22905968	22907955	GRAS family transcription factor
15	MD15G1266600	22907957	22910434	HVA22-like protein K
15	MD15G1266700	22910724	22914279	G-box binding factor 1
15	MD15G1266800	22927482	22932113	Protein kinase superfamily protein	yes
15	MD15G1266900	22947252	22949459	homeobox protein 40
15	MD15G1267000	22963747	22966737	Small nuclear ribonucleoprotein family protein
15	MD15G1267200	22970321	22976117	aminopeptidase P1
15	MD15G1267300	22977150	22979673	UDP-Glycosyltransferase superfamily protein
15	MD15G1267400	22985161	22985535	translocase of outer membrane 22-V
15	MD15G1267500	23000517	23000798	translocase of outer membrane 22-V
15	MD15G1267600	23019683	23022060	Brassinosteroid signalling positive regulator (BZR1) family protein	yes
15	MD15G1267700	23069884	23070107	Ribosomal protein L22p/L17e family protein
15	MD15G1267800	23109139	23110545	BES1/BZR1 homolog 2
15	MD15G1267900	23118807	23122504	Pyridoxal phosphate (PLP)-dependent transferases superfamily protein
15	MD15G1268000	23164019	23164242	Ribosomal protein L22p/L17e family protein
15	MD15G1268500	23231584	23234505	Major facilitator superfamily protein
15	MD15G1268600	23234660	23237610	RUB1 conjugating enzyme 1
15	MD15G1268700	23252061	23252902	RUB1 conjugating enzyme 1
15	MD15G1268900	23253381	23254939	RUB1 conjugating enzyme 1
15	MD15G1269000	23262175	23266545	dolichyl-diphosphooligosaccharide-protein glycosyltransferase 48kDa subunit family protein
15	MD15G1269100	23271004	23273034	geranylgeranyl pyrophosphate synthase 1
15	MD15G1269300	23282897	23285824	Tetratricopeptide repeat (TPR)-like superfamily protein
15	MD15G1269600	23309966	23310874	GNS1/SUR4 membrane protein family
15	MD15G1269700	23322542	23323038	AGC (cAMP-dependent	yes
15	MD15G1269800	23334214	23336074	RING/U-box superfamily protein	yes
15	MD15G1269900	23359227	23360344	galacturonosyltransferase-like 2
15	MD15G1270000	23384983	23385737	Amino acid dehydrogenase family protein
15	MD15G1270100	23404099	23409680	PQ-loop repeat family protein / transmembrane family protein
15	MD15G1270300	23460140	23460721	calmodulin-like 41	yes
15	MD15G1270400	23487034	23495644	Cold acclimation protein WCOR413 family
15	MD15G1270500	23496470	23496911	Protein kinase superfamily protein	yes
15	MD15G1270600	23497345	23498011	Protein kinase superfamily protein	yes
15	MD15G1270700	23499259	23499648	Protein kinase superfamily protein	yes
15	MD15G1270800	23500607	23501389	Protein kinase superfamily protein	yes
15	MD15G1270900	23503922	23506197	Tetratricopeptide repeat (TPR)-like superfamily protein
15	MD15G1271000	23512117	23517421	LIM domain-containing protein
15	MD15G1271200	23618065	23625259	BEL1-like homeodomain 2
15	MD15G1271400	23645716	23649887	BTB/POZ domain-containing protein
15	MD15G1271600	23660726	23673807	nucleic acid binding
15	MD15G1271700	23676345	23676794	Galactose oxidase/kelch repeat superfamily protein
15	MD15G1271900	23740999	23741520	CAP (Cysteine-rich secretory proteins
15	MD15G1272300	23786972	23788478	Tetratricopeptide repeat (TPR)-like superfamily protein
15	MD15G1272500	23811225	23813060	photosystem II subunit O-2
15	MD15G1273000	23820879	23824108	cold-regulated 413-plasma membrane 2
15	MD15G1273100	23826808	23830375	Phototropic-responsive NPH3 family protein
15	MD15G1273200	23843278	23846978	Tetratricopeptide repeat (TPR)-like superfamily protein
15	MD15G1273300	23847138	23847632	homolog of Synechocystis YCF37
15	MD15G1273400	23850165	23852924	Thioredoxin superfamily protein
15	MD15G1273700	23856877	23860097	Protein kinase superfamily protein	yes
15	MD15G1273800	23865436	23865748	chromatin-remodeling protein 11	yes
15	MD15G1273900	24032620	24035055	AP2/B3-like transcriptional factor family protein
15	MD15G1274200	24052707	24053132	AP2/B3-like transcriptional factor family protein
15	MD15G1274400	24061020	24062956	AP2/B3-like transcriptional factor family protein
15	MD15G1274600	24088780	24090298	Flavin-binding monooxygenase family protein	yes
15	MD15G1274800	24129826	24133993	Prolyl oligopeptidase family protein
15	MD15G1274900	24134325	24137677	Pyridoxal phosphate (PLP)-dependent transferases superfamily protein
15	MD15G1275000	24149038	24152601	Zinc-finger domain of monoamine-oxidase A repressor R1
15	MD15G1275100	24155419	24158224	GDSL-like Lipase/Acylhydrolase superfamily protein
15	MD15G1275300	24187449	24188183	OBF binding protein 1
15	MD15G1275400	24196449	24200033	hydroxyproline-rich glycoprotein family protein
15	MD15G1275500	24210275	24212334	methyl esterase 1	yes
15	MD15G1275800	24221511	24225392	methyl esterase 1	yes
15	MD15G1275900	24226826	24232215	Signal transduction histidine kinase	yes
15	MD15G1276000	24232698	24234818	Pentatricopeptide repeat (PPR) superfamily protein
15	MD15G1276300	24268103	24269696	TARGET OF MONOPTEROS 6
15	MD15G1276600	24303929	24308258	SKU5 similar 15
15	MD15G1276700	24318160	24321223	SKU5 similar 17
15	MD15G1276800	24327282	24329360	Pentatricopeptide repeat (PPR) superfamily protein
15	MD15G1276900	24331368	24335188	Disease resistance protein (CC-NBS-LRR class) family	yes
15	MD15G1277200	24383115	24386079	Disease resistance protein (CC-NBS-LRR class) family	yes
15	MD15G1277300	24387802	24388853	ADR1-like 2	yes
15	MD15G1277400	24418981	24422034	Disease resistance protein (CC-NBS-LRR class) family	yes
15	MD15G1277500	24424262	24425676	Disease resistance protein (CC-NBS-LRR class) family	yes
15	MD15G1277700	24447859	24451158	Disease resistance protein (CC-NBS-LRR class) family	yes
15	MD15G1277800	24490419	24492004	Disease resistance protein (CC-NBS-LRR class) family	yes
15	MD15G1277900	24495236	24495577	ADR1-like 2	yes
15	MD15G1278000	24510302	24513592	Disease resistance protein (CC-NBS-LRR class) family	yes
15	MD15G1278100	24567227	24570934	Disease resistance protein (CC-NBS-LRR class) family	yes
15	MD15G1278200	24570936	24583748	MIRO-related GTP-ase 2
15	MD15G1278400	24610634	24613637	Disease resistance protein (CC-NBS-LRR class) family	yes
15	MD15G1278600	24621206	24624806	Disease resistance protein (CC-NBS-LRR class) family	yes
15	MD15G1278700	24627955	24633536	Protein kinase superfamily protein	yes
15	MD15G1279000	24695317	24700361	sucrose nonfermenting 1(SNF1)-related protein kinase 2.3	yes
15	MD15G1279200	24728706	24730831	Homeodomain-like superfamily protein
15	MD15G1279400	24742468	24743669	ChaC-like family protein
15	MD15G1279500	24853281	24857116	ASYMMETRIC LEAVES 2-like 1
15	MD15G1279600	24870428	24871951	Ribosomal protein L25/Gln-tRNA synthetase
15	MD15G1279700	24878464	24882717	mitogen-activated protein kinase kinase kinase 5	yes
15	MD15G1279900	24886316	24888457	Peroxidase superfamily protein	yes
15	MD15G1280000	24899719	24902902	peptidyl-prolyl cis-trans isomerase / cyclophilin-40 (CYP40) / rotamase
15	MD15G1280200	24924455	24926358	phospholipase A 2A	yes
15	MD15G1280300	24953867	24955964	Phosphoglycerate mutase family protein
15	MD15G1280400	24966821	24969700	Phosphoglycerate mutase family protein
15	MD15G1280500	24973022	24976553	Phosphoglycerate mutase family protein
15	MD15G1280600	24984046	24988409	CDPK-related kinase	yes
15	MD15G1280900	25095791	25109428	Transducin/WD40 repeat-like superfamily protein
15	MD15G1281600	25181695	25181850	septum site-determining protein (MIND)
15	MD15G1281700	25193639	25207320	Sec23/Sec24 protein transport family protein
15	MD15G1282300	25492021	25495177	AP2/B3-like transcriptional factor family protein
15	MD15G1282500	25512881	25521444	bZIP transcription factor family protein	yes
15	MD15G1282600	25522723	25523322	Calcium-binding EF-hand family protein	yes
15	MD15G1282700	25533796	25535483	MATE efflux family protein
15	MD15G1282800	25543092	25543313	Late embryogenesis abundant (LEA) hydroxyproline-rich glycoprotein family	yes
15	MD15G1282900	25565291	25566301	Leucine-rich receptor-like protein kinase family protein	yes
15	MD15G1283200	25597390	25598265	redox responsive transcription factor 1	yes
15	MD15G1283300	25610148	25612848	centrin2
15	MD15G1283400	25614591	25618802	cytochrome P450	yes
15	MD15G1283600	25640584	25642683	accelerated cell death 2 (ACD2)	yes
15	MD15G1283700	25644254	25647387	heat shock factor 4
15	MD15G1284500	25782520	25787322	zeaxanthin epoxidase (ZEP) (ABA1)	yes
15	MD15G1284600	25819772	25824323	RNA-binding (RRM/RBD/RNP motifs) family protein
15	MD15G1284700	25858508	25862475	alpha/beta-Hydrolases superfamily protein
15	MD15G1284800	25889690	25892943	alpha/beta-Hydrolases superfamily protein
15	MD15G1284900	25905204	25906108	basic helix-loop-helix (bHLH) DNA-binding superfamily protein
15	MD15G1285000	25917121	25917525	ralf-like 34
15	MD15G1285100	25929489	25930541	mitogen-activated protein kinase kinase kinase 19	yes
15	MD15G1285300	25948102	25950375	Subtilisin-like serine endopeptidase family protein
15	MD15G1285400	25996571	26007300	DNA-directed DNA polymerases
15	MD15G1285500	26008592	26014739	nicotinate phosphoribosyltransferase 2
15	MD15G1285600	26018023	26021514	basic helix-loop-helix (bHLH) DNA-binding superfamily protein
15	MD15G1285700	26059397	26067266	F-box/RNI-like superfamily protein
15	MD15G1285800	26067400	26070906	PLC-like phosphodiesterases superfamily protein
15	MD15G1285900	26076132	26083928	SET domain-containing protein
15	MD15G1286000	26087744	26088718	HXXXD-type acyl-transferase family protein
15	MD15G1286100	26102542	26103333	HXXXD-type acyl-transferase family protein
15	MD15G1286200	26107538	26108485	HXXXD-type acyl-transferase family protein
15	MD15G1286400	26206750	26210129	Integrase-type DNA-binding superfamily protein
15	MD15G1286500	26237006	26241142	Cystathionine beta-synthase (CBS) family protein
15	MD15G1286600	26242775	26243658	DREB and EAR motif protein 3	yes
15	MD15G1286700	26254394	26257980	RNA-binding (RRM/RBD/RNP motifs) family protein
15	MD15G1286800	26260517	26263855	sumo conjugation enzyme 1
15	MD15G1286900	26295058	26295462	Serine protease inhibitor (SERPIN) family protein	yes
15	MD15G1287100	26349400	26352120	2-oxoglutarate (2OG) and Fe(II)-dependent oxygenase superfamily protein
15	MD15G1287200	26352206	26354203	FMN-linked oxidoreductases superfamily protein
15	MD15G1287300	26365198	26366819	WRKY DNA-binding protein 7	yes
15	MD15G1287400	26425888	26430956	Nucleotide-diphospho-sugar transferases superfamily protein
15	MD15G1287500	26436341	26439309	Granulin repeat cysteine protease family protein	yes
15	MD15G1287700	26441552	26443018	Rer1 family protein
15	MD15G1287800	26443020	26448797	PTEN 2
15	MD15G1287900	26448820	26453828	small RNA degrading nuclease 3
15	MD15G1288000	26455515	26457119	SKP1/ASK1-interacting protein 2
15	MD15G1288100	26539465	26541334	CYCLIN D3
15	MD15G1288200	26546404	26547563	ADP-ribosylation factor A1E
15	MD15G1288400	26571652	26573793	end binding protein 1C
15	MD15G1288500	26574596	26577585	Leucine-rich repeat protein kinase family protein	yes
15	MD15G1288600	26699131	26700069	myb domain protein 73
15	MD15G1288700	26701717	26706790	heavy metal atpase 1
15	MD15G1288800	26706792	26708183	heavy metal atpase 1
15	MD15G1288900	26709233	26710174	peptidyl-prolyl cis-trans isomerase / cyclophilin-40 (CYP40) / rotamase
15	MD15G1289000	26710176	26711197	peptidyl-prolyl cis-trans isomerase / cyclophilin-40 (CYP40) / rotamase
15	MD15G1289100	26712858	26718951	MRG family protein
15	MD15G1289300	26723683	26724775	MRG family protein
15	MD15G1289500	26761363	26763909	Protein kinase superfamily protein	yes
15	MD15G1289600	26765769	26766835	hercules receptor kinase 1
15	MD15G1289700	26767858	26768448	Protein kinase superfamily protein	yes
15	MD15G1289800	26784773	26786973	cytochrome P450	yes
15	MD15G1290300	26827374	26831019	cytochrome P450	yes
15	MD15G1290400	26832964	26841075	WD-40 repeat family protein
15	MD15G1290500	26841317	26843188	Tetratricopeptide repeat (TPR)-like superfamily protein
15	MD15G1290700	26851066	26851720	zinc finger protein 7
15	MD15G1290900	26870302	26873401	Auxin-responsive GH3 family protein
15	MD15G1291000	26915456	26917468	RING/U-box superfamily protein	yes
15	MD15G1291300	26958342	26961711	natural resistance-associated macrophage protein 3	yes
15	MD15G1291400	26961909	26962337	Serine protease inhibitor (SERPIN) family protein	yes
15	MD15G1291500	26965706	26977654	Eukaryotic aspartyl protease family protein	yes
15	MD15G1291600	26996814	27003278	RING/U-box superfamily protein with ARM repeat domain
15	MD15G1291700	27005732	27007385	arabinogalactan protein 18	yes
15	MD15G1292100	27052210	27053949	ARM-repeat/Tetratricopeptide repeat (TPR)-like protein
15	MD15G1292200	27059373	27065463	Tetratricopeptide repeat (TPR)-like superfamily protein
15	MD15G1292300	27073295	27077350	Tetratricopeptide repeat (TPR)-like superfamily protein
15	MD15G1292400	27081593	27082765	Protein phosphatase 2C family protein
15	MD15G1292500	27082767	27084620	Protein phosphatase 2C family protein
15	MD15G1292700	27107361	27108070	Late embryogenesis abundant protein
15	MD15G1292900	27114513	27116906	Subtilase family protein	yes
15	MD15G1293100	27167738	27171827	Chaperone DnaJ-domain superfamily protein
15	MD15G1293300	27177429	27180787	2-oxoglutarate (2OG) and Fe(II)-dependent oxygenase superfamily protein
15	MD15G1293400	27180793	27184336	Major facilitator superfamily protein
15	MD15G1293600	27189132	27193291	casein kinase alpha 1
15	MD15G1293700	27195099	27196500	Ribonuclease III family protein
15	MD15G1293800	27333930	27336944	Phototropic-responsive NPH3 family protein
15	MD15G1294200	27448281	27450997	Peroxidase superfamily protein	yes
15	MD15G1294400	27488933	27489988	GRAS family transcription factor
15	MD15G1294600	27506241	27507587	GRAS family transcription factor
15	MD15G1294700	27556876	27558385	LOB domain-containing protein 37
15	MD15G1294800	27575861	27579832	Acetamidase/Formamidase family protein
15	MD15G1294900	27580117	27582991	UPF0553 protein
15	MD15G1295000	27585543	27592251	Protein kinase superfamily protein	yes
15	MD15G1295100	27619139	27620785	Acyl-CoA N-acyltransferases (NAT) superfamily protein	yes
15	MD15G1295200	27661371	27665081	Phototropic-responsive NPH3 family protein
15	MD15G1295500	27713304	27715120	O-Glycosyl hydrolases family 17 protein
15	MD15G1295600	27739225	27743265	formin homolog 6
15	MD15G1295800	27771555	27774287	cyclin d5
15	MD15G1295900	27778875	27780181	2-oxoglutarate (2OG) and Fe(II)-dependent oxygenase superfamily protein
15	MD15G1296000	27784848	27786233	2-oxoglutarate (2OG) and Fe(II)-dependent oxygenase superfamily protein
15	MD15G1296100	27789540	27790416	P-loop containing nucleoside triphosphate hydrolases superfamily protein
15	MD15G1296300	27791232	27800868	P-loop containing nucleoside triphosphate hydrolases superfamily protein
15	MD15G1296400	27800987	27805458	calcium ATPase 2	yes
15	MD15G1296700	27844292	27848045	voltage dependent anion channel 2	yes
15	MD15G1297000	27880155	27883682	APS kinase
15	MD15G1297200	28024170	28025226	pre-mRNA processing ribonucleoprotein binding region-containing protein
15	MD15G1297300	28025303	28025653	pre-mRNA processing ribonucleoprotein binding region-containing protein
15	MD15G1297400	28025937	28027101	pre-mRNA processing ribonucleoprotein binding region-containing protein
15	MD15G1297500	28030027	28030750	glycosyl hydrolase family protein 43
15	MD15G1297600	28030752	28033119	Arabinanase/levansucrase/invertase
15	MD15G1297700	28065648	28067179	breast cancer susceptibility1
15	MD15G1297800	28085430	28088290	ADP-ribosylation factor-like A1C
15	MD15G1297900	28090061	28090459	Cytochrome b561/ferric reductase transmembrane with DOMON related domain
15	MD15G1298000	28090586	28095296	telomere repeat binding factor 1
15	MD15G1298100	28102597	28108223	NADH-ubiquinone oxidoreductase-related
15	MD15G1298200	28108459	28113279	N-acetyl-l-glutamate synthase 2
15	MD15G1298700	28150094	28152867	heptahelical protein 4
15	MD15G1298900	28161318	28164141	Galactosyl transferase GMA12/MNN10 family protein
15	MD15G1299100	28169650	28171012	serine carboxypeptidase-like 12
15	MD15G1299200	28184891	28185783	serine carboxypeptidase-like 19
15	MD15G1299800	28509108	28512133	BSD domain-containing protein
15	MD15G1299900	28513272	28514306	ACT domain repeat 1
15	MD15G1300000	28529252	28529832	phytosulfokine 4 precursor
15	MD15G1300200	28599392	28600006	basic leucine-zipper 6
15	MD15G1300900	28847105	28850233	growth-regulating factor 1
15	MD15G1301000	28882819	28883819	PIF1 helicase
15	MD15G1301100	28922921	28926215	Integrase-type DNA-binding superfamily protein
15	MD15G1301200	28956164	28957006	receptor like protein 44	yes
15	MD15G1301500	28973319	28980787	squalene epoxidase 3
15	MD15G1301600	29004278	29004966	Chaperone DnaJ-domain superfamily protein
15	MD15G1301700	29019538	29021846	GTP-binding protein
15	MD15G1301900	29027876	29028767	Pentatricopeptide repeat (PPR) superfamily protein
15	MD15G1302000	29032121	29034138	AP2/B3-like transcriptional factor family protein
15	MD15G1302100	29065299	29069559	biotin F
15	MD15G1302200	29180039	29182443	1-amino-cyclopropane-1-carboxylate synthase 8	yes
15	MD15G1302300	29254178	29255562	myb domain protein 84
15	MD15G1302500	29271280	29276701	branched-chain aminotransferase 3
15	MD15G1302600	29287136	29293875	little nuclei4
15	MD15G1302700	29303085	29303655	CAP (Cysteine-rich secretory proteins
15	MD15G1302800	29304045	29308368	Serine carboxypeptidase S28 family protein
15	MD15G1302900	29349875	29351528	Homeobox-leucine zipper protein family
15	MD15G1303100	29450457	29453737	zinc ion binding
15	MD15G1303200	29453739	29455263	zinc ion binding
15	MD15G1303400	29461613	29461885	PLAC8 family protein
15	MD15G1303500	29467091	29470090	xyloglucan endotransglucosylase/hydrolase 6
15	MD15G1303600	29506171	29508907	ubiquitin carrier protein 1
15	MD15G1303800	29548780	29550186	nitrogen fixation S (NIFS)-like 1
15	MD15G1304000	29559234	29561666	cytochrome c oxidase-related
15	MD15G1304200	29582284	29582795	nucleobase-ascorbate transporter 12
15	MD15G1304300	29584223	29585162	magnesium transporter 6
15	MD15G1304600	29636424	29639880	HAESA-like 2	yes
15	MD15G1304800	29689886	29693511	peroxisomal NAD-malate dehydrogenase 1
15	MD15G1304900	29797565	29801352	Leucine-rich receptor-like protein kinase family protein	yes
15	MD15G1305100	29908729	29911717	hexokinase-like
15	MD15G1305200	29929181	29930577	basic helix-loop-helix (bHLH) DNA-binding superfamily protein
15	MD15G1305300	29950746	29951066	Transducin/WD40 repeat-like superfamily protein
15	MD15G1305400	29953316	29959331	P-loop containing nucleoside triphosphate hydrolases superfamily protein
15	MD15G1305500	29973777	29975117	Uridine diphosphate glycosyltransferase
15	MD15G1305600	30016626	30020034	LisH/CRA/RING-U-box domains-containing protein
15	MD15G1305700	30028734	30030016	Zinc finger (C3HC4-type RING finger) family protein
15	MD15G1305800	30117315	30119430	indole-3-acetic acid inducible
15	MD15G1305900	30119466	30129338	indole-3-acetic acid inducible
15	MD15G1306100	30215917	30216898	hydroxyproline-rich glycoprotein family protein
15	MD15G1306200	30269820	30270047	Complex I subunit NDUFS6
15	MD15G1306300	30282653	30287315	Homeodomain-like superfamily protein
15	MD15G1306400	30288443	30290295	beta HLH protein

## Sheet: Table S3
Table S3. QTL genotypes estimated in each of two replicate runs for important breeding parents (IBPs) at three detected fire blight response QTLs for each of two years using adjusted shoot length blighted best linear unbiased predictions (SLB BLUPs). QTL genotypes are recorded as the number of Q alleles present (0 [qq], 1 [Qq], 2 [QQ], inc [inconclusive]) where Q and q are associated with high an…
QTL interval	Chromosome 6																										Chromosome 7																					Chromosome 15
Trait	2016 adjusted SLB BLUPs										2017 adjusted SLB BLUPs																2016 adjusted SLB BLUPs										2017 adjusted SLB BLUPs											2016 adjusted SLB BLUPs
Run	Run 1					Run 2					Run 1								Run 2								Run 1					Run 2					Run 1					Run 2						Run 1
Position (cM)	49	51	53	55	57	49	51	53	55	57	41	43	45	47	49	51	53	55	43	45	47	49	51	53	55		23	25	27	29	31	23	25	27	29	31	23	25	27	29	31	23	25	27	29	31		65	67
IBP | Posterior intensity	0.226	0.099	0.321	0.202	0.141	0.135629	0.122587	0.329682	0.223266	0.203443	0.038	0.043	0.069	0.063	0.206	0.1	0.126	0.076	0.043	0.075	0.048	0.192	0.123	0.141	0.081		0.059	0.104	0.089	0.103	0.052	0.12989	0.195618	0.13302	0.111111	0.0427752	0.107	0.128	0.15	0.124	0.155	0.062	0.136	0.139	0.165	0.118		0.016	0.137
Arlet	0	inc	inc	inc	0	0	inc	inc	inc	0	inc	0	0	0	0	0	0	0	inc	0	0	0	0	0	0		0	0	0	0	0	0	0	0	0	0	inc	inc	0	0	0	inc	inc	inc	inc	0		inc	inc
Aurora Golden Gala	0	0	0	0	0	0	0	0	0	0	inc	inc	inc	0	0	0	inc	0	inc	0	0	0	0	inc	inc		0	0	inc	inc	inc	0	0	inc	inc	inc	0	0	0	0	0	0	0	0	0	0		1	1
BC 8S-27-43	2	2	2	2	2	2	2	2	2	2	0	0	0	0	0	inc	2	0	0	0	0	0	inc	0	2		inc	0	inc	inc	inc	0	0	inc	inc	inc	0	0	0	0	0	0	0	0	0	0		1	1
Braeburn	inc	2	2	2	inc	inc	2	2	2	2	inc	inc	inc	0	0	inc	inc	inc	0	inc	inc	inc	inc	inc	inc		inc	inc	inc	2	inc	0	0	inc	inc	inc	0	0	0	0	0	0	0	0	0	0		inc	1
Cripps Pink	inc	inc	inc	inc	inc	inc	inc	inc	inc	inc	inc	inc	inc	inc	inc	inc	inc	0	inc	inc	1	inc	inc	inc	inc		inc	0	0	0	0	inc	0	0	0	0	inc	0	0	0	0	0	0	0	0	0		1	1
Delicious	inc	2	2	inc	inc	inc	2	2	2	inc	inc	inc	inc	0	inc	inc	inc	inc	inc	inc	inc	inc	inc	inc	inc		inc	inc	inc	inc	inc	0	0	inc	inc	inc	0	0	0	0	0	0	0	0	0	0		0	0
Enterprise	0	0	0	0	inc	0	0	0	inc	inc	0	0	0	0	0	0	0	0	0	0	0	0	0	0	0		0	inc	inc	inc	inc	0	0	inc	inc	inc	0	0	0	0	0	0	0	0	0	0		0	0
Fuji	inc	inc	inc	inc	inc	inc	inc	inc	inc	2	inc	inc	inc	inc	inc	inc	inc	inc	inc	inc	inc	inc	inc	inc	inc		inc	0	inc	inc	0	0	0	0	0	inc	inc	0	0	0	0	inc	0	0	0	0		inc	inc
Ginger Gold	1	inc	inc	inc	inc	inc	inc	inc	inc	inc	inc	inc	inc	inc	inc	inc	inc	inc	inc	inc	inc	inc	inc	inc	inc		inc	inc	2	2	inc	inc	inc	inc	inc	2	1	1	1	1	1	inc	1	1	1	1		inc	inc
Golden Delicious	0	0	0	0	0	0	0	0	0	0	inc	inc	inc	0	0	0	inc	0	inc	0	0	0	0	inc	inc		1	1	1	1	1	1	1	1	1	1	1	1	1	1	1	1	1	1	1	1		inc	1
Granny Smith	2	2	2	2	2	2	2	2	2	2	inc	inc	inc	inc	inc	inc	inc	inc	2	inc	inc	inc	inc	inc	2		2	inc	inc	inc	inc	inc	inc	inc	inc	inc	inc	inc	inc	inc	inc	inc	inc	inc	inc	inc		0	0
Honeycrisp	1	1	1	1	1	1	1	1	1	1	1	1	1	1	1	1	1	1	1	1	1	1	1	1	1		1	1	1	1	1	1	1	1	1	1	inc	inc	0	0	0	inc	inc	inc	0	0		0	0
Honeygold	inc	inc	inc	inc	inc	inc	inc	inc	inc	inc	2	inc	inc	inc	inc	inc	inc	inc	inc	inc	inc	inc	inc	inc	inc		2	2	2	2	2	2	inc	inc	2	2	1	1	1	1	1	inc	1	1	1	1		inc	inc
Minnewashta	inc	inc	inc	inc	inc	inc	inc	inc	inc	inc	inc	inc	inc	0	0	0	inc	inc	inc	inc	0	inc	inc	inc	inc		inc	inc	inc	inc	inc	0	0	0	inc	inc	0	0	0	0	0	0	0	0	0	0		inc	inc
UMN selection 1839	0	inc	inc	inc	inc	inc	inc	inc	inc	inc	2	inc	inc	inc	0	inc	inc	0	inc	inc	inc	inc	inc	inc	inc		inc	inc	inc	inc	inc	inc	inc	inc	inc	inc	0	0	0	0	0	0	0	0	0	0		0	inc
MN 1964	inc	inc	inc	inc	inc	inc	inc	inc	inc	inc	inc	inc	inc	inc	inc	inc	inc	inc	inc	inc	inc	inc	inc	inc	inc		inc	inc	inc	inc	inc	inc	inc	inc	inc	inc	0	inc	0	0	0	inc	inc	0	0	0		inc	inc
NY 03	inc	inc	inc	inc	inc	inc	inc	inc	inc	inc	inc	0	0	0	0	inc	inc	0	inc	0	0	0	inc	0	inc		inc	inc	inc	inc	inc	inc	inc	inc	inc	inc	inc	inc	inc	inc	inc	inc	inc	inc	inc	inc		inc	1
NY 06	inc	inc	inc	inc	inc	inc	inc	inc	inc	inc	inc	inc	inc	inc	inc	inc	inc	0	inc	inc	inc	inc	inc	inc	inc		inc	inc	inc	inc	inc	inc	inc	inc	inc	inc	inc	inc	0	0	0	inc	inc	inc	inc	0		inc	inc
Pinova	0	0	0	0	0	0	0	0	inc	0	inc	inc	0	0	0	inc	inc	0	inc	0	0	inc	inc	inc	inc		1	1	1	1	1	1	1	1	1	1	1	1	1	1	1	1	1	1	1	1		2	2
Regent	0	inc	inc	inc	inc	0	inc	inc	inc	inc	inc	inc	0	0	0	0	inc	0	inc	0	0	0	0	0	inc		inc	inc	inc	inc	inc	inc	inc	inc	inc	0	inc	inc	0	0	0	inc	inc	0	0	0		inc	inc
Sansa	0	inc	inc	inc	inc	inc	inc	inc	inc	inc	inc	inc	0	0	0	inc	inc	0	inc	inc	0	inc	inc	inc	inc		inc	inc	inc	inc	inc	inc	inc	inc	inc	inc	inc	inc	inc	inc	inc	inc	inc	inc	inc	inc		0	0
Silken	inc	inc	inc	inc	inc	1	inc	inc	inc	inc	inc	inc	inc	inc	inc	inc	inc	0	inc	inc	inc	inc	inc	inc	inc		2	2	2	2	2	inc	inc	inc	inc	inc	inc	inc	1	inc	1	2	2	2	inc	inc		2	inc
Splendour	inc	inc	inc	inc	inc	inc	inc	inc	inc	inc	inc	inc	inc	inc	inc	inc	inc	0	inc	inc	inc	inc	inc	inc	inc		inc	0	inc	inc	inc	0	0	inc	inc	inc	0	0	0	0	0	0	0	0	0	0		1	1
Sunrise	0	inc	inc	inc	inc	0	inc	inc	inc	inc	inc	inc	inc	0	0	inc	inc	0	inc	inc	0	inc	inc	inc	inc		inc	inc	inc	2	inc	inc	inc	inc	inc	inc	inc	inc	1	inc	1	inc	inc	inc	inc	inc		inc	inc
Sweet Sixteen	2	2	2	inc	2	2	2	2	2	2	inc	inc	inc	inc	inc	inc	inc	inc	inc	inc	inc	inc	inc	inc	2		2	inc	2	2	2	2	inc	inc	2	2	2	2	inc	inc	inc	2	inc	inc	inc	inc		inc	inc
WA 5	0	0	0	0	0	0	0	0	0	0	inc	inc	inc	0	0	0	inc	0	0	0	inc	0	0	inc	inc		0	inc	inc	inc	0	0	0	0	inc	inc	0	0	0	0	0	0	0	0	0	0		inc	inc
W.7	0	0	0	0	inc	0	0	0	0	inc	inc	inc	inc	0	0	0	inc	0	inc	0	inc	0	inc	inc	inc		inc	inc	2	inc	inc	inc	inc	inc	inc	inc	1	1	1	1	1	inc	1	1	1	inc		inc	inc
[truncated: 39 more columns]

## Sheet: Table S4
Table S4 . SNPs used for haplotype analysis in this study: names (8K array index, NCBI dbSNP accession no., and full name), physical positions (chromosome and GDDH3 whole genome sequence coordinates), and genetic position (cM coordinates and haploblock).
SNP name			Physical position		Genetic position
8K array index	NCBI dbSNP no.	Full name	Chromosome	GDDH coordinates	cM	Haploblock
7693	ss475876022	RosBREEDSNP_SNP_TC_25205098_Lg6_258116_MAF20_258116_exon2	6	32099503	49.532	HB-06-27
4504	ss475876024	RosBREEDSNP_SNP_CT_25205225_Lg6_258116_MAF10_258116_exon1	6	32099630	49.652	HB-06-27
5938	ss475878667	RosBREEDSNP_SNP_GA_25319820_Lg6_01444_MAF40_340091_exon5	6	32198107	50.016	HB-06-28
2790	ss475878668	RosBREEDSNP_SNP_AG_25323184_Lg6_01444_MAF10_MDP0000769614_exon2	6	32219349	50.016	HB-06-28
2792	ss475878669	RosBREEDSNP_SNP_AG_25347258_Lg6_01444_MAF20_1679773_exon2	6	32230102	50.016	HB-06-28
8550	ss475878670	RosBREEDSNP_SNP_TG_25352404_Lg6_01444_MAF20_366517_exon1	6	32235255	50.016	HB-06-28
416	ss475882830	GDsnp01444	6	32266582	50.016	HB-06-28
7698	ss475878673	RosBREEDSNP_SNP_TC_25398464_Lg6_01444_MAF30_MDP0000178768_exon2	6	32294925	50.312	HB-06-29
432	ss475882829	GDsnp01502	6	32314545	50.535	HB-06-29
2815	ss475878674	RosBREEDSNP_SNP_AG_25957598_Lg6_01682_MAF20_1661685_exon1	6	32833568	51.843	HB-06-30
7717	ss475878675	RosBREEDSNP_SNP_TC_25999665_Lg6_01682_MAF10_1664107_exon2	6	32863781	51.843	HB-06-30
490	ss475882831	GDsnp01682	6	32865867	51.843	HB-06-30
7718	ss475878677	RosBREEDSNP_SNP_TC_26007783_Lg6_01682_MAF40_604254_exon1	6	32871900	51.843	HB-06-30
3721	ss475878678	RosBREEDSNP_SNP_CA_26013420_Lg6_01682_MAF30_46274_exon2	6	32877534	51.843	HB-06-30
2818	ss475878680	RosBREEDSNP_SNP_AG_26018605_Lg6_01682_MAF30_1674330_exon1	6	32882719	51.843	HB-06-30
5952	ss475878682	RosBREEDSNP_SNP_GA_26032137_Lg6_01682_MAF40_1654510_exon3	6	32896238	52.28	HB-06-30
4570	ss475876025	RosBREEDSNP_SNP_CT_27051539_Lg6_327817_MAF10_327817_exon1	6	33883200	54.904	HB-06-31
7747	ss475876026	RosBREEDSNP_SNP_TC_27104253_Lg6_327817__327817_exon1	6	33923187	54.904	HB-06-31
8560	ss475876027	RosBREEDSNP_SNP_TG_27104408_Lg6_327817_MAF20_327817_exon1	6	33923342	54.904	HB-06-31
4572	ss475876028	RosBREEDSNP_SNP_CT_27104569_Lg6_327817_MAF20_327817_exon1	6	33923503	54.904	HB-06-31
5989	ss475878683	RosBREEDSNP_SNP_GA_27308621_Lg6_RosCOS1881_MAF20_1670281_exon1	6	34165720	54.904	HB-06-32
5990	ss475878684	RosBREEDSNP_SNP_GA_27311090_Lg6_RosCOS1881_MAF20_91476_exon1	6	34168192	54.904	HB-06-32
2863	ss475878686	RosBREEDSNP_SNP_AG_27322069_Lg6_RosCOS1881_MAF40_259381_exon1	6	34190147	54.904	HB-06-32
2866	ss475878696	RosBREEDSNP_SNP_AG_27462705_Lg6_RosCOS1040_MAF20_351957_exon1	6	34307526	54.904	HB-06-33
6001	ss475878700	RosBREEDSNP_SNP_GA_27497747_Lg6_RosCOS1040_MAF20_1658681_exon1	6	34349400	55.158	HB-06-33
7173	ss475876210	RosBREEDSNP_SNP_TC_10815888_Lg10_218016_MAF50_218016_exon1	7	10157385	24.553	HB-07-19
5314	ss475876063	RosBREEDSNP_SNP_CT_9956163_Lg7_328139_MAF30_328139_exon1	7	10968111	24.553	HB-07-20
7153	ss475876064	RosBREEDSNP_SNP_GT_9956304_Lg7_328139_MAF20_328139_exon1	7	10968252	24.553	HB-07-20
3973	ss475878862	RosBREEDSNP_SNP_CT_11001915_Lg7_01882_MAF40_507164_exon1	7	12613853	24.553	HB-07-21
6741	ss475878863	RosBREEDSNP_SNP_GT_11012131_Lg7_01882_MAF30_MDP0000138110_exon3	7	12622421	24.553	HB-07-21
5352	ss475878864	RosBREEDSNP_SNP_GA_11014276_Lg7_01882_MAF30_MDP0000138110_exon10	7	12624568	24.553	HB-07-21
7176	ss475878865	RosBREEDSNP_SNP_TC_11018166_Lg7_01882_MAF20_1660002_exon2	7	12628461	24.553	HB-07-21
5355	ss475878866	RosBREEDSNP_SNP_GA_11025706_Lg7_01882_MAF40_MDP0000125099_exon1	7	12636015	24.553	HB-07-21
1880	ss475878869	RosBREEDSNP_SNP_AC_11050637_Lg7_01882_MAF50_55306_exon1	7	12659713	24.553	HB-07-21
565	ss475882849	GDsnp01882	7	12659830	24.553	HB-07-21
5375	ss475878871	RosBREEDSNP_SNP_GA_11383980_Lg7_02293_MAF20_MDP0000308855_exon2	7	12965035	25.013	HB-07-22
660	ss475882850	GDsnp02293	7	12984987	25.038	HB-07-22
3531	ss475876067	RosBREEDSNP_SNP_CA_11564586_Lg7_266124_MAF10_266124_exon2	7	13155463	25.25	HB-07-22
2320	ss475876070	RosBREEDSNP_SNP_AG_11718356_Lg7_155896__155896_exon1	7	13346289	25.25	HB-07-22
728	ss475882852	GDsnp02840	7	17406224	29.033	HB-07-23
4359	ss475876276	RosBREEDSNP_SNP_CT_21621987_Lg11_289238_MAF20_289238_exon3	7	17936707	29.033	HB-07-23
2669	ss475876275	RosBREEDSNP_SNP_AG_21621903_Lg11_289238_MAF20_289238_exon3	7	17936791	29.033	HB-07-23
391	ss475882851	GDsnp01305	7	18792439	31.342	HB-07-24
7416	ss475878882	RosBREEDSNP_SNP_TC_17113143_Lg7_02657_MAF20_462738_exon1	7	19058920	31.342	HB-07-24
705	ss475882853	GDsnp02657	7	19105962	31.342	HB-07-25
3863	ss475883667	RosBREEDSNP_SNP_CA_42962604_Lg15_RosCOS1842_MAF30_1656150_exon1	7	19659670	31.342	HB-07-24a
4983	ss475881585	RosBREEDSNP_SNP_CT_42966846_Lg15_RosCOS1842_MAF50_1620415_exon4	7	19663908	31.342	HB-07-24a
6396	ss475881586	RosBREEDSNP_SNP_GA_42969130_Lg15_RosCOS1842_MAF40_1620415_exon2	7	19666192	31.342	HB-07-24a
3198	ss475881589	RosBREEDSNP_SNP_AG_42989883_Lg15_RosCOS1842_MAF10_1681181_exon6	7	19693411	31.342	HB-07-24a
4984	ss475881590	RosBREEDSNP_SNP_CT_43012110_Lg15_RosCOS1842_MAF40_9800_exon1	7	19728522	31.342	HB-07-24a
3199	ss475881592	RosBREEDSNP_SNP_AG_43026385_Lg15_RosCOS1842_MAF30_MDP0000173835_exon1	7	19742636	31.342	HB-07-24a
8545	ss475883663	RosBREEDSNP_SNP_TG_24699387_Lg15_02859_MAF30_1665774_exon2	15	24320648	67.878	HB-15-41
733	ss475882534	GDsnp02859	15	24326026	67.878	HB-15-42
7674	ss475881509	RosBREEDSNP_SNP_TC_24710442_Lg15_02859_MAF40_365356_exon1	15	24331708	67.878	HB-15-42
6947	ss475883351	RosBREEDSNP_SNP_GT_26289434_Lg15_01850_MAF20_479535_exon1	no hit	-	68.965	HB-15-43
2826	ss475881521	RosBREEDSNP_SNP_AG_26306308_Lg15_01850_MAF40_1640965_exon2	15	25098534	68.965	HB-15-43
4554	ss475881522	RosBREEDSNP_SNP_CT_26314741_Lg15_01850_MAF40_580358_exon1	15	25106968	68.965	HB-15-43
554	ss475882536	GDsnp01850	15	25113854	68.965	HB-15-43
3728	ss475881527	RosBREEDSNP_SNP_CA_27011620_Lg15_02084_MAF40_MDP0000179991_exon5	15	25849786	69.994	HB-15-44
7746	ss475881531	RosBREEDSNP_SNP_TC_27052178_Lg15_02084_MAF50_MDP0000276022_exon5	15	25889833	69.994	HB-15-44
2850	ss475881532	RosBREEDSNP_SNP_AG_27056933_Lg15_02084_MAF30_1677692_exon1	15	25894829	69.994	HB-15-44
2852	ss475883740	RosBREEDSNP_SNP_AG_27079169_Lg15_02084_MAF50_193810_exon2	15	25916859	69.994	HB-15-44
5995	ss475876539	RosBREEDSNP_SNP_GA_27352264_Lg15_133284__133284_exon1	15	26210095	69.994	HB-15-44a
7770	ss475881533	RosBREEDSNP_SNP_TC_27876981_Lg15_00208_MAF20_1638877_exon1	15	26700144	72.473	HB-15-45
6959	ss475881534	RosBREEDSNP_SNP_GT_27879364_Lg15_00208_MAF30_685605_exon1	15	26702438	72.473	HB-15-45
7796	ss475881546	RosBREEDSNP_SNP_TC_28678775_Lg15_02592_MAF20_MDP0000161195_exon1	15	27052485	73.934	HB-15-46
697	ss475882539	GDsnp02592	15	27061146	73.934	HB-15-46
4621	ss475881549	RosBREEDSNP_SNP_CT_28734396_Lg15_02592_MAF10_MDP0000449324_exon1	15	27099379	73.972	HB-15-46

## Sheet: Table S5
Table S5. Haplotype identities assigned via identity with ancestor sources (if known/deduced) and summary information for each SNP haplotype at the Chromosome 6 QTL for fire blight response for all important breeding parents (IBPs) represented in this study. Physical and genetic positions for each SNP are in Table S4.
Haplotype sequence1	Chr. 6 QTL haplotype label	IBPs with haplotype2	Sources3	No. offspring4			2016 adjusted SLB BLUPs5					2017 adjusted SLB BLUPs5
				Homo	Het	Total	+	SD	-	SD	p-value	+	SD	-	SD	p-value
BBBAABAABAAAABABBBABBBBAB	6A	Granny Smith	?	0	9	9	0.555222	0.169342	0.475122	0.228597	0.299436	0.602778	0.16197	0.473187	0.233032	0.099689
BBBAABAABAABBABABABAABBBA	6B	BC 8S-27-43a, Delicious, Fujia, NY 03a, Splendoura	Delicious (from unknown parent of Delicious)a	0	36	36	0.521139	0.229344	0.471732	0.226637	0.221663	0.54575	0.230348	0.467986	0.231065	0.0590672
AAAAAAAAAAAAABABBBABBBBAB	6C	Honeygoldb, MN 1964b, Silkenb	Malindab	0	14	14	0.594357	0.248441	0.47194	0.224979	0.0493079	0.563857	0.253628	0.472843	0.230465	0.152865
AAAAAAAAAAAAABABBBABBBAAB	6D	Granny Smith	?	0	7	7	0.616143	0.127873	0.474249	0.228291	0.103419	0.544429	0.172249	0.475362	0.233269	0.438306
AABAAAAAABAABAAAAAABBBBBA	6E	Honeycrispc	Frostbitec	0	43	43	0.368163	0.22529	0.4949	0.22294	0.000649218	0.398093	0.214183	0.489406	0.232614	0.0165755
ABBABAAAAAAABAAABAABBABBA	6F	Ginger Goldd	Yellow Transparentd	0	9	9	0.568667	0.172568	0.474723	0.228373	0.22346	0.519222	0.188192	0.475652	0.233367	0.580635
ABAAAAAABAAAABABBBABBBBAB	6G	Cripps Pinke, MN 1964f,g, [NY 06]g	Lady William (from unknown parent of Lady William)e, Jersey Blackf, McIntoshg	0	44	44	0.552318	0.193177	0.465138	0.230336	0.0184251	0.531909	0.21889	0.467937	0.233195	0.0908467
ABAAAAAABAAAABABBBABBBAAB	6H	Arleth, Braeburni, Pinovaj, W.7k	Dr Oldenburgj, Jonathan (from unknown parent of Jonathan)h, NJ 90 (from NJ 136055)k, (unknown parent Braeburn)i	0	67	67	0.4745	0.212774	0.47822	0.231285	0.906488	0.467388	0.216847	0.479482	0.236261	0.706567
ABAAAAAABAAAABABBBABBABAB	6I	Sweet Sixteenl	Frostbitel	0	7	7	0.618714	0.156893	0.47419	0.227839	0.097152	0.624857	0.155254	0.473528	0.232674	0.0888831
ABAAAAAABAAAABABBAABBBAAB	6J	Aurora Golden Galam, Fujin, Golden Deliciousm, Honeygoldm, Splendourm, Sweet Sixteeno, UMN selection 1839m,WA 5m	Grimes Goldenm, Northern Spyo, Ralls Janetn	0	70	70	0.456493	0.213163	0.483379	0.231063	0.387922	0.464914	0.213998	0.48034	0.237188	0.625635
ABAAAAAABAABBABABAABBBAAB	6K	W.7p	Goldrushp	0	19	19	0.431368	0.2085	0.48042	0.228357	0.364033	0.481579	0.245495	0.4766	0.23143	0.928135
ABAAAAAABAABBABABABAABBBA	6L	Braeburnq, Deliciousq	Winesapq	0	15	15	0.463733	0.199555	0.478125	0.228799	0.811813	0.415867	0.22654	0.479963	0.232171	0.298568
ABBAAABAAAABABABBAABBBAAB	6M	Arletr, Aurora Golden Galar, Cripps Pinkr, Ginger Goldr, Golden Deliciousr, NY03r, Pinovar, Sansar, Silkenr, Sunriser	Golden Delicious (from unknown parent of Golden Delicious)r	8	105	113	0.439177	0.21728	0.499156	0.230292	0.0252029	0.44346	0.228402	0.495701	0.232371	0.0560624
ABBAAAABBAAAABABBBABBBBAB	6N	Enterprises, [NY 06]t, UMN selection 1839u, WA5v	Co-op 7s, NJ 55t, NJ 27v, (unknown parent of UMN selection 1839)u	0	28	28	0.324074	0.214437	0.491961	0.223302	0.000223861	0.289821	0.179053	0.495217	0.228801	6.17334e-06
ABBAAAABBAAAABABBBABBBAAB	6O	Enterprisew, Regentw	McIntoshw	0	15	15	0.3202	0.191842	0.485374	0.226273	0.00597404	0.267	0.16399	0.487431	0.230226	0.000307091
ABBBBAAnullAAABBABABAABBABBA	6P	Regentx	Duchess of Oldenburgx	0	3	3	0.353	0.284079	0.478641	0.226546	0.342715	0.377	0.0971013	0.477865	0.233022	0.4558
ABBBBAAnullBBBAABAABBABBBAAB	6Q	[Minnewashta]y	Goodlandy	0	7	7	0.383	0.155496	0.4796	0.228429	0.268124	0.426571	0.206117	0.478049	0.232744	0.56357
ABBBBAAnullBBBAABAABBABBBBAB	6R	Honeycrispz, [Minnewashta], SansaA	Duchess of Oldenburgz, Worcester PearmainA	1	70	71	0.56662	0.214512	0.451158	0.22453	0.000152533	0.559704	0.206801	0.452708	0.233775	0.000597664
1 25 SNPs from the 8K SNP array used, in order, for haplotyping: ss475876022, ss475876024, ss475878667, ss475878668, ss475878669, ss475878670, ss475882830, ss475878673, ss475882829, ss475878674, ss475878675, ss475882831, ss475878677, ss475878678, ss475878680, ss475878682, ss475876025, ss475876026, ss475876027, ss475876028, ss475878683, ss475878684, ss475878686, ss475878696, ss475878700. In the ha…

## Sheet: Table S6
Table S6. Summary of diplotype (pairs of haplotypes) effects for Chromosome 6 QTL for fire blight responses.
Chr. 6 QTL diplotype1	No. offspring	2016 adjusted SLB BLUPs2			2017 adjusted SLB BLUPs2
		Average	Minimum	Maximum	Average	Minimum	Maximum
6B, 6E	2	0.294	0.149	0.439	0.4245	0.214	0.635
6B, 6N	1	0.407	0.407	0.407	0.271	0.271	0.271
6B, 6R	1	0.324	0.324	0.324	0.461	0.461	0.461
6B, Honeycrisp_R	1	0.281	0.281	0.281	0.36	0.36	0.36
6E, 6C	4	0.47475	0.2	0.819	0.51875	0.201	0.928
6E, 6H	5	0.3834	0.122	0.565	0.2826	0.159	0.445
6E, 6J	1	0.32	0.32	0.32	0.502	0.502	0.502
6E, 6M	4	0.511	0.317	0.739	0.55375	0.42	0.791
6E, 6N	1	0.042	0.042	0.042	0.082	0.082	0.082
6E, 6O	4	0.392	0.108	0.604	0.345	0.262	0.43
6E, 6P	2	0.1555	0.092	0.219	0.3565	0.243	0.47
6E, 6Q	2	0.248	0.22	0.276	0.2445	0.149	0.34
6E, 6R	2	0.531	0.289	0.773	0.4755	0.135	0.816
6F, 6R	1	0.292	0.292	0.292	0.389	0.389	0.389
6G, 6E	3	0.736667	0.663	0.797	0.687667	0.614	0.762
6G, 6H	7	0.634429	0.44	0.787	0.655429	0.232	0.882
6G, 6J	11	0.554455	0.24	0.849	0.429273	0.175	0.897
6G, 6K	3	0.497	0.321	0.735	0.704	0.473	0.902
6G, 6L	1	0.376	0.376	0.376	0.511	0.511	0.511
6G, 6M	2	0.363	0.123	0.603	0.388	0.191	0.585
6G, 6N	2	0.393	0.278	0.508	0.259	0.082	0.436
6G, 6R	1	0.612	0.612	0.612	0.588	0.588	0.588
6G, Honeycrisp_R	1	0.758	0.758	0.758	0.73	0.73	0.73
6H, 6B	1	0.9	0.9	0.9	0.87	0.87	0.87
6H, 6F	4	0.63	0.394	0.818	0.527	0.356	0.766
6H, 6J	6	0.4276	0.308	0.691	0.369667	0.182	0.803
6H, 6M	13	0.407231	0.167	0.759	0.412846	0.123	0.869
6H, 6N	6	0.321333	0.099	0.469	0.385167	0.239	0.595
6H, Ginger Gold_R	4	0.6325	0.281	0.851	0.48125	0.25	0.719
6H, WA 5_R	1	0.141	0.141	0.141	0.432	0.432	0.432
6I, 6B	7	0.618714	0.334	0.812	0.624857	0.387	0.853
6J, 6A	3	0.588667	0.351	0.802	0.646333	0.5	0.722
6J, 6B	7	0.602	0.444	0.728	0.618143	0.41	0.806
6J, 6C	1	0.388	0.388	0.388	0.246	0.246	0.246
6J, 6E	5	0.2264	0.076	0.419	0.326	0.266	0.441
6J, 6G	1	0.366	0.366	0.366	0.685	0.685	0.685
6J, 6H	3	0.445333	0.338	0.607	0.551667	0.41	0.76
6J, 6M	3	0.348	0.282	0.436	0.376667	0.318	0.443
6J, 6N	3	0.0953333	0.05	0.119	0.158	0.143	0.181
6J, 6O	2	0.2215	0.202	0.241	0.201	0.159	0.243
6J, 6R	9	0.564667	0.165	0.872	0.583444	0.193	0.939
6J, Granny Smith_R	1	0.543	0.543	0.543	0.674	0.674	0.674
6J, Honeycrisp_R	1	0.229	0.229	0.229	0.518	0.518	0.518
6K, 6J	3	0.293333	0.235	0.367	0.42	0.264	0.501
6K, 6N	5	0.3934	0.115	0.79	0.3394	0.116	0.807
6K, WA 5_R	1	0.377	0.377	0.377	0.317	0.317	0.317
6L, 6F	2	0.571	0.441	0.701	0.506	0.392	0.62
6L, 6M	5	0.4466	0.308	0.591	0.2562	0.155	0.322
6L, 6R	3	0.532333	0.254	0.826	0.601667	0.411	0.769
6L, Honeycrisp_R	2	0.5535	0.237	0.87	0.57	0.191	0.949
6M, 6A	4	0.5625	0.389	0.75	0.63625	0.38	0.92
6M, 6B	5	0.253	0.059	0.681	0.3376	0.119	0.679
6M, 6D	6	0.607	0.432	0.816	0.504667	0.26	0.741
6M, 6E	7	0.217429	0.088	0.315	0.267714	0.098	0.402
6M, 6H	7	0.428714	0.164	0.728	0.437429	0.253	0.751
6M, 6J	6	0.506833	0.224	0.738	0.513667	0.249	0.839
6M, 6K	7	0.497286	0.252	0.807	0.537714	0.2	0.864
6M, 6L	2	0.2505	0.231	0.27	0.2445	0.204	0.285
6M, 6M	8	0.46525	0.164	0.82	0.50725	0.13	0.934
6M, 6N	4	0.455	0.191	0.677	0.37925	0.109	0.582
6M, 6O	3	0.329667	0.062	0.502	0.212333	0.092	0.321
6M, 6Q	1	0.26	0.26	0.26	0.335	0.335	0.335
6M, 6R	11	0.481	0.201	0.845	0.482364	0.262	0.781
6M, Braeburn_R	1	0.254	0.254	0.254	0.333	0.333	0.333
6M, Granny Smith_R	1	0.559	0.559	0.559	0.44	0.44	0.44
6M, NY 03_R	2	0.6835	0.595	0.772	0.8985	0.867	0.93
6N, 6M	1	0.049	0.049	0.049	0.136	0.136	0.136
6O, 6H	3	0.222667	0.172	0.263	0.211	0.115	0.283
6O, 6M	2	0.214	0.048	0.38	0.1005	0.077	0.124
6Q, 6B	4	0.48125	0.304	0.653	0.5405	0.34	0.759
6R, 6A	2	0.4905	0.375	0.606	0.4705	0.398	0.543
6R, 6B	5	0.5602	0.267	0.857	0.4828	0.289	0.879
6R, 6C	9	0.670444	0.304	0.897	0.619222	0.257	0.971
6R, 6D	1	0.671	0.671	0.671	0.783	0.783	0.783
6R, 6G	10	0.5087	0.106	0.818	0.471	0.192	0.718
6R, 6H	2	0.6905	0.528	0.853	0.674	0.641	0.707
6R, 6J	2	0.535	0.529	0.541	0.4115	0.289	0.534
6R, 6M	5	0.6628	0.338	0.876	0.7794	0.634	0.927
6R, 6N	1	0.367	0.367	0.367	0.375	0.375	0.375
6R, 6O	1	0.707	0.707	0.707	0.752	0.752	0.752
6R, 6P	1	0.748	0.748	0.748	0.418	0.418	0.418
6R, 6R	1	0.668	0.668	0.668	0.432	0.432	0.432
6R, Granny Smith_R	1	0.846	0.846	0.846	0.936	0.936	0.936
6R, Silken_R	1	0.68	0.68	0.68	0.865	0.865	0.865
Aurora Golden Gala_R, 6H	2	0.4465	0.393	0.5	0.56	0.518	0.602
Braeburn_R, 6F	2	0.582	0.489	0.675	0.582	0.297	0.867
Cripps Pink_R, 6E	1	0.72	0.72	0.72	0.882	0.882	0.882
Cripps Pink_R, 6H	2	0.69	0.484	0.896	0.7525	0.54	0.965
Cripps Pink_R, 6J	2	0.5605	0.515	0.606	0.503	0.473	0.533
Cripps Pink_R, 6N	1	0.273	0.273	0.273	0.119	0.119	0.119
Fuji_R, 6G	1	0.554	0.554	0.554	0.579	0.579	0.579
Fuji_R, 6N	2	0.726	0.726	0.726	0.245	0.2	0.29
Honeycrisp_R, 6G	1	0.796	0.796	0.796	0.822	0.822	0.822
Honeycrisp_R, 6H	1	0.849	0.849	0.849	0.76	0.76	0.76
Honeycrisp_R, 6M	2	0.465	0.113	0.817	0.3905	0.26	0.521
Honeycrisp_R, 6N	1	0.099	0.099	0.099	0.125	0.125	0.125
Honeycrisp_R, 6R	1	0.615	0.615	0.615	0.721	0.721	0.721
Pinova_R, 6B	2	0.8625	0.854	0.871	0.9355	0.932	0.939
Pinova_R, 6M	1	0.6	0.6	0.6	0.372	0.372	0.372
Unresolved, Unresolved	1	0.16	0.16	0.16	0.27	0.27	0.27
Total	314	0.48	0.042	0.9	0.480589	0.077	0.971
1 Chromosome 6 QTL region diplotypes represented in the pedigree-connected germplasm set offspring (n = 314). Recombinant haplotypes designated by important breeding parent (IBP) name_R. One offspring had unresolved haplotypes. 2 Average, minumum, and maximum shoot length blighted best linear biased predictions (SLB BLUPs) for each chromosome 6 QTL region diplotype in 2016 and 2017

## Sheet: Table S7
Table S7. Haplotype identities assigned via identity with ancestor sources (if known/deduced) and summary information for each SNP haplotype at the Chromosome 7 QTL for fire blight response for all important breeding parents (IBPs) represented in this study. Physical and genetic positions for each SNP are in Table S4.
Haplotype sequence1	Chr. 7 QTL haplotype label	IBPs with haplotype2	Sources3	No. offspring4			2016 adjusted SLB BLUPs5					2017 adjusted SLB BLUPs5
				Homo	Het	Total	+	SD	-	SD	p-value	+	SD	-	SD	p-value
ABBBBBABABBBBABAAAABBBBABA	7A	Granny Smith	?	0	12	12	0.5425	0.135342	0.47483	0.230038	0.313858	0.54125	0.183113	0.474344	0.233683	0.329427
ABBABBABAABABABAAAABBBBABA	7B	Ginger Golda, Golden Deliciousa, Honeygolda, Pinovaa, Silkena, Sunrisea/b	Grimes Goldena, Sunrise (from 10C-10-19)b	0	38	38	0.600605	0.219486	0.46035	0.223287	0.000338328	0.590053	0.255493	0.461322	0.224509	0.00129847
ABBBBBABABBBBAABABAABBBABA	7C	Arletc, Aurora Golden Galac, BC 8S-27-43c, Cripps Pinkc,d, Delicious, Fujie, Golden Delicious, Granny Smith, Honeycrispf, Honeygoldg, Minnewashtag, MN 1964g, Sansac, Splendourc, Sweet Sixteenf, WA 5c	Delicious (from unknown parent of Delicious)e, Golden Delicious (from unknown parent of Golden Delicious)c, Lady William (from unknown parent of Lady William)d, Malindag, Northern Spyf	74	152	226	0.480711	0.231293	0.468954	0.217152	0.68345	0.486633	0.22757	0.451909	0.24227	0.235555
BAAABBAABBBBABBBABAAAAAAAB	7D	Aurora Golden Galah, BC 8S-27-43h, Braeburnh/i, Delicioush, Splendourh	Braeburn (unknown parent of Braeburn)i, Winesaph	0	70	70	0.480257	0.219638	0.476616	0.229717	0.906487	0.443371	0.209689	0.48652	0.237529	0.17179
BAAABBAABBBBABBAABAAAAAAnullB	7E	W.7j	NJ 90 (recombination between Spartan's haplotypes)j	0	15	15	0.377733	0.198234	0.482468	0.227724	0.0824101	0.404733	0.171724	0.480522	0.234351	0.218865
BAAABBAABBABBBBBBBAABAAAAB	7F	Enterprisek, WA 5k	F2 26829-2-2k	0	25	25	0.41552	0.229749	0.482826	0.226503	0.156969	0.35352	0.21379	0.487574	0.230761	0.00553645
ABBBBBABABBBBAABAAAABBAABA	7G	UMN selection 1839l, Regentm	Duchess of Oldenburgm, (unknown parent of UMN selection 1839)l	0	6	6	0.383333	0.181637	0.479278	0.227919	0.307822	0.335667	0.0850307	0.479653	0.233412	0.133525
BAAABBBBABBBABBBABBAAAAAAB	7H	Minnewashtan, UMN selection 1839o	Duchess of Oldenburgo, Goodlandn	0	10	10	0.3715	0.136873	0.48094	0.229054	0.135348	0.3754	0.196678	0.48024	0.232636	0.161266
BAAAABBABBBBABBBABBAAAAAAB	7I	Sweet Sixteenp	Frostbitep	0	11	11	0.588545	0.13462	0.473372	0.229167	0.0997269	0.646455	0.137653	0.470746	0.232716	0.0136478
BAAAAABABBBBBBBBABAABBBABA	7J	Fujiq, NY 03q	Ralls Janetq	0	12	12	0.502667	0.263092	0.476423	0.225901	0.696301	0.513083	0.296065	0.475464	0.229291	0.583631
BAAAAAAABBBBBBBBABAABBBABA	7K	Pinovar	Cox's Orange Pippinr	0	12	12	0.36625	0.269341	0.48188	0.224522	0.0847641	0.468917	0.265949	0.477219	0.230864	0.903752
BAAAAAAABBBBBBBBABAAAAAAAB	7L	NY 03s	Autumn Crisp (recombination between Monroe's haplotypes)s	0	9	9	0.532	0.251586	0.475812	0.226544	0.466884	0.631556	0.272708	0.472338	0.22943	0.0428666
AAAABBABABBBABBBABAAAAAAAB	7M	NY 06t	McIntosht	0	1	1	0.366	0	0.477791	0.227777	0.625035	0.685	0	0.476236	0.23238	0.371208
ABBABBABAABABABAAAAABBBABA	7N	W.7u	Goldrush (recombination between Goldrush's haplotypes)u	0	28	28	0.475074	0.199727	0.477656	0.229956	0.955231	0.509071	0.25025	0.473752	0.230235	0.444212
BAAABBAABBBBABABABAABBBABA	7O	Arletv	Esopus Spitzenburgv	0	12	12	0.4395	0.188818	0.47895	0.22878	0.557316	0.50825	0.223979	0.475656	0.232545	0.634898
ABBBBBABABBBBAABABBAAAAAAB	7P	Enterprisew	Co-op 7w	0	8	8	0.195875	0.136408	0.484842	0.224694	0.000359114	0.176	0.0627375	0.484768	0.229883	0.000185571
BAABBBABAABBBBBAABAAAAAAnullB	7Q	Regentx	McIntoshx	0	2	2	0.7275	0.0205	0.475819	0.227335	0.119639	0.585	0.167	0.476208	0.232505	0.510686
BBBBBBABABBBABABABAABBBABA	7R	Ginger Goldy	Montgomeryy	0	9	9	0.473667	0.146579	0.477545	0.229466	0.959969	0.336111	0.063759	0.481056	0.234174	0.065412
ABBABBABAABABABBABAAAAAAAB	7S	MN 1964z	F2 26829-2-2z	0	5	5	0.4808	0.185087	0.477378	0.228125	0.97349	0.5368	0.141789	0.475932	0.233358	0.562565
AABABBABAABBBABAABAABBABBA	7T	SansaA	Worcester PearmainA	0	7	7	0.647571	0.11094	0.473528	0.227995	0.0455382	0.668857	0.213935	0.472524	0.230856	0.0270501
BAAABBAABBABBBBBABAAAAAAAB	7U	NY 06B	NJ 55 (unknown parent of NJ 55)B	0	3	3	0.5665	0.1595	0.476858	0.227759	0.580015	0.253667	0.0387327	0.479055	0.232353	0.0950245
1 26 SNPs from the 8K SNP array used, in order, for haplotyping: ss475876210, ss475876063, ss475876064, ss475878862, ss475878863, ss475878864, ss475878865, ss475878866, ss475878869, ss475882849, ss475878871, ss475882850, ss475876067, ss475876070, ss475882852, ss475876276, ss475876275, ss475882851, ss475878882, ss475882853, ss475883667, ss475881585, ss475881586, ss475881589, ss475881590, ss4758815…

## Sheet: Table S8
Table S8. Summary of diplotype (pairs of haplotypes) effects for Chromosome 7 QTL for fire blight response.
Chr. 7 QTL diplotype1	No. offspring	2016 adjusted SLB BLUPs2			2017 adjusted SLB BLUPs2
		Average	Minimum	Maximum	Average	Minimum	Maximum
7B, 7C	1	0.26	0.26	0.26	0.335	0.335	0.335
7B, 7J	4	0.71925	0.617	0.82	0.75825	0.553	0.932
7B, 7K	1	0.9	0.9	0.9	0.87	0.87	0.87
7B, 7L	4	0.69825	0.595	0.854	0.82525	0.568	0.934
7B, Minnewashta_R	1	0.414	0.414	0.414	0.393	0.393	0.393
7C, 7A	6	0.532667	0.388	0.802	0.478833	0.246	0.722
7C, 7B	11	0.638818	0.113	0.89	0.663	0.26	0.931
7C, 7C	74	0.454473	0.076	0.897	0.445514	0.082	0.971
7C, 7D	13	0.474231	0.156	0.857	0.457077	0.119	0.897
7C, 7E	6	0.500833	0.164	0.807	0.472667	0.2	0.72
7C, 7F	15	0.528467	0.108	0.849	0.4706	0.159	0.839
7C, 7G	6	0.383333	0.092	0.604	0.335667	0.243	0.47
7C, 7H	3	0.261667	0.22	0.289	0.208	0.135	0.34
7C, 7M	1	0.366	0.366	0.366	0.685	0.685	0.685
7C, 7N	15	0.537133	0.252	0.896	0.616933	0.247	0.965
7C, 7O	8	0.49575	0.122	0.849	0.59875	0.159	0.789
7C, 7P	1	0.042	0.042	0.042	0.082	0.082	0.082
7C, 7Q	2	0.7275	0.707	0.748	0.585	0.418	0.752
7C, 7S	5	0.4808	0.245	0.703	0.5368	0.333	0.679
7C, 7U	1	-	-	-	0.2	0.2	0.2
7C, Arlet_R	1	0.6	0.6	0.6	0.67	0.67	0.67
7C, Aurora Golden Gala_R	1	0.224	0.224	0.224	0.249	0.249	0.249
7C, Enterprise_R	2	0.0805	0.062	0.099	0.1085	0.092	0.125
7C, Minnewashta_R	1	0.773	0.773	0.773	0.816	0.816	0.816
7C, MN 1964_R	1	0.796	0.796	0.796	0.822	0.822	0.822
7C, NY 06_R	1	0.554	0.554	0.554	0.579	0.579	0.579
7C, W.7_R	3	0.689333	0.603	0.737	0.735333	0.573	0.882
7C, WA 5_R	1	0.273	0.273	0.273	0.119	0.119	0.119
7D, 7A	1	0.613	0.613	0.613	0.717	0.717	0.717
7D, 7B	16	0.5345	0.236	0.851	0.449813	0.123	0.867
7D, 7C	19	0.504526	0.182	0.87	0.515053	0.262	0.949
7D, 7F	4	0.246	0.05	0.502	0.20575	0.109	0.321
7D, 7O	1	0.393	0.393	0.393	0.518	0.518	0.518
7D, 7P	2	0.118	0.117	0.119	0.162	0.143	0.181
7D, 7R	8	0.496375	0.359	0.818	0.3295	0.184	0.403
7E, 7C	4	0.2495	0.099	0.469	0.41425	0.308	0.595
7E, 7F	1	0.193	0.193	0.193	0.159	0.159	0.159
7E, WA 5_R	4	0.3675	0.278	0.448	0.35475	0.264	0.501
7F, 7C	2	0.1405	0.048	0.233	0.096	0.077	0.115
7H, 7C	2	0.5495	0.446	0.653	0.524	0.289	0.759
7H, 7D	2	0.2855	0.267	0.304	0.321	0.29	0.352
7H, BC 8S-27-43_R	2	0.484	0.393	0.575	0.5255	0.34	0.711
7I, 7C	7	0.561	0.334	0.812	0.665714	0.387	0.853
7I, 7D	4	0.63675	0.503	0.728	0.61275	0.476	0.806
7J, 7U	2	0.5665	0.407	0.726	0.2805	0.271	0.29
7K, 7J	6	0.337	0.059	0.871	0.427167	0.153	0.939
7K, 7L	3	0.207667	0.089	0.362	0.360333	0.213	0.53
7K, NY 03_R	2	0.425	0.247	0.603	0.5565	0.494	0.619
7N, 7C	6	0.422667	0.262	0.691	0.435833	0.214	0.803
7N, 7F	3	0.334333	0.115	0.58	0.201667	0.116	0.307
7N, WA 5_R	4	0.410333	0.206	0.79	0.445	0.215	0.807
7P, 7C	2	0.1105	0.049	0.172	0.2095	0.136	0.283
7P, 7O	2	0.3215	0.263	0.38	0.1795	0.124	0.235
7R, 7H	1	0.292	0.292	0.292	0.389	0.389	0.389
7T, 7A	4	0.5815	0.49	0.671	0.5905	0.398	0.783
7T, 7C	2	0.7285	0.611	0.846	0.7	0.464	0.936
7T, Granny Smith_R	1	0.75	0.75	0.75	0.92	0.92	0.92
Aurora Golden Gala_R, 7C	2	0.652	0.432	0.872	0.561	0.39	0.732
Aurora Golden Gala_R, 7O	1	0.272	0.272	0.272	0.432	0.432	0.432
Aurora Golden Gala_R, 7P	1	0.425	0.425	0.425	0.224	0.224	0.224
Pinova_R, 7L	2	0.686	0.6	0.772	0.651	0.372	0.93
Sansa_R, 7A	1	0.375	0.375	0.375	0.543	0.543	0.543
Sansa_R, 7C	1	0.716	0.716	0.716	0.593	0.593	0.593
Total	314	0.477433	0.042	0.9	0.476901	0.077	0.971
1 Chromosome 7 QTL region diplotypes represented in the pedigree-connected germplasm set offspring (n = 314). Recombinant haplotypes designated by important breeding parent (IBP) name_R. 2 Average, minumum, and maximum shoot length blighted (SLB) best linear biased predictions for each diplotype in 2016 and 2017

## Sheet: Table S9
Table S9. Haplotype identities assigned by identity with ancestor sources (if known/deduced) and summary information for each SNP haplotype at the Chromosome 15 QTL for fire blight response for all important breeding parents (IBPs) represented in this study. Physical and genetic positions for each SNP are in Table S4.
Haplotype sequence1	Chr. 15 QTL haplotype label	IBPs with haplotype2	Sources3	No. offspring4			2016 Adjusted SLB BLUPs5					2017 Adjusted SLB BLUPs5
				Homo	Het	Total	+	SD	-	stdev	p-value	+	SD	-	stdev	p-value
ABABABBBABBBABABB	15A	Arleta, Aurora Golden Galaa, BC 8S-27-43a, Cripps Pinka, Ginger Golda, Golden Deliciousa, Granny Smith, Honeygolda, Minnewashtab, UMN selection 1839a, NY 03c, NY 06a, Pinovaa, Regentd, Silkena, Splendoura, Sunrisea, Sweet Sixteene, WA 5a	Fireside (from unknown parent of Fireside)b, Frostbitee, Grimes Goldena, McIntoshd, Rome Beautyc	17	138	155	0.534045	0.225811	0.422253	0.215252	1.13575e-05	0.519826	0.240245	0.435057	0.216248	0.00116562
ABABABAAAAAABBBAB	15B	Honeycrispf	Northern Spyf	0	50	50	0.47616	0.24945	0.477676	0.223065	0.965706	0.49136	0.223859	0.474163	0.233773	0.632548
AAABABABAAAAABAAB	15C	Deliciousg, Golden Delicious, Sansag, Sweet Sixteenh, W.7i	Northern Spyh, Golden Delicious (from unknown parent of Golden Delicious)i, Winesapg	0	47	47	0.462553	0.205196	0.480072	0.231131	0.62791	0.48583	0.210395	0.47533	0.23592	0.775935
BABBBAABBABAAAAAB	15D	Aurora Golden Galaj, BC 8S-27-43j, Braeburnj, Delicious, Enterprisej, Fujij, Honeygoldk, MN 1964k, NY 03j, NY 06l, Pinovam, Sansak, Splendourj, W.7n	Delicious (from unknown parent of Delicious)j, Dr Oldenburgm, Esopus Spitzenburgk, McIntoshl, NJ 90 (from NJ 136055)n	8	116	124	0.452492	0.231527	0.493447	0.223413	0.121507	0.458927	0.230736	0.488632	0.23258	0.269487
AAABABBBABBBABABB	15E	Minnewashtao, MN1964p,q, Regento	Duchess of Oldenburgp, Liberty (recombination of Macoun's haplotypes)q, Malindao	0	13	13	0.494923	0.206464	0.476672	0.22834	0.777912	0.534923	0.226368	0.474395	0.232235	0.359288
AAABABABAAAAABABB	15F	Honeycrisp, UMN selection 1839	?	0	57	57	0.515	0.251158	0.469035	0.220995	0.168947	0.512298	0.233609	0.469051	0.231285	0.204753
BABBBAABBABABBBAB	15G	Silkenr, Sunrise	Sunrise (from 10C-10-19 )r	0	6	6	0.5145	0.297497	0.476706	0.22585	0.688102	0.572833	0.24737	0.475032	0.231611	0.30863
AAAAABAABBBAABAAA	15H	Fujis	Ralls Janets	0	4	4	0.5275	0.147459	0.476782	0.228282	0.659001	0.4275	0.166611	0.477539	0.232966	0.669817
AAABABAAAAAABBBAB	15I	Braeburnt, Cripps Pinku, Ginger Goldv, Granny Smith	Granny Smithu, Montgomeryv, (unknown parent of Braeburn)t	9	46	55	0.479309	0.195721	0.477031	0.233738	0.946481	0.455873	0.225407	0.481367	0.233503	0.461403
BABBBAAAAAAAAAAAB	15J	WA 5w	Co-op 15 (recombination of haplotypes)w	0	20	20	0.369263	0.168616	0.484447	0.229043	0.0325199	0.3294	0.158389	0.486935	0.233133	0.00324869
BABBBAABBABAABAAB	15K	Arletx	Wagenerx	0	19	19	0.380842	0.175552	0.483696	0.229062	0.0564338	0.389316	0.171839	0.482542	0.234553	0.0905264
AAAAABAABBBAAAAAB	15L	Enterprisey	Co-op 7y	0	12	12	0.219333	0.133449	0.487757	0.224372	5.23995e-05	0.18025	0.0940409	0.488689	0.228307	4.92222e-06
1 17 SNPs from the 8K SNP array used, in order, for haplotyping: ss475883663, ss475882534, ss475881509, ss475883351, ss475881521, ss475881522, ss475882536, ss475881527, ss475881531, ss475881532, ss475883740, ss475876539, ss475881533, ss475881534, ss475881546, ss475882539, ss475881549. In the haplotype sequences, A and B designate nucleotide variations for the listed SNPs discussed in Chagné et al…

[truncated: 4 more sheets: Table S10, Table S11, Table S12, Table S13]
